# Supplementary material for: Prediction of designer-recombinases for DNA editing with generative deep learning
Source: Nat Commun. 2022 Dec 27;13:7966. doi: 10.1038/s41467-022-35614-6 (PMC9794738; doi:10.1038/s41467-022-35614-6)
Supplement: Supplementary file 6 — Supplementary Dataset 3 [file 41467_2022_35614_MOESM6_ESM.xls]

## Sheet: predictions
Name	Target_Site	Protein_Sequence	Gene_Sequence
Prediction_loxA-1	ACAACATCGTATAACACCCTATATACGATGTTGT	MSNLLTLHQNLPALPVDATSDEVRKNLMDMFRDRQAFSEHTWKMLLSVCRSWAAWCKLNNRKWFPAEPEDVRDYLLYLQARGLAVKTIQQHLGQLNMLHRRSGLPRPSDSNAVSLVMRRIRKENVDAGERAKQALAFERTDFDQVRSLMENSDRCQDIRNLAFLGIAYNTLLRIAEIARIRVKDISRTDGGRMLIHIGRTKTLVSTAGVEKALSLGVTKLVERWISVSGVADDPNNYLFCRVRKNGVAAPSATSQLSTRALQGIFEATHRLIYGAKDDSGQRYLAWSGHSARVGAARDMARAGVSIPEIMQAGGWTTVNSVMNYIRNLDSETGAMVRLLEDGD*	ATGTCAAACTTGCTGACCCTGCACCAAAATCTGCCAGCGCTCCCAGTCGACGCGACGTCTGATGAGGTGCGTAAGAACCTGATGGATATGTTTCGCGACCGTCAAGCTTTTAGCGAGCACACCTGGAAGATGCTGTTAAGCGTATGCCGTTCGTGGGCCGCCTGGTGTAAGCTTAATAATCGTAAATGGTTCCCTGCTGAACCGGAAGACGTACGCGATTATTTGCTGTACCTGCAAGCGCGCGGTCTGGCTGTTAAAACGATTCAACAGCATTTGGGCCAGCTGAATATGTTGCACCGCCGTAGCGGCTTACCCCGCCCGAGCGACTCGAACGCCGTGTCGCTGGTTATGCGTCGCATTCGTAAGGAAAATGTGGACGCGGGAGAGCGCGCTAAGCAA…
Prediction_loxD-1	AAGACTAGGTATAAGCCTCAATATACCTAGTCTT	MSNLLTLHQNLSALLVDATSDEARKNLMDMFRDRQAFSEHTWKMLLSVCRSWAAWCKLNNRKWFPAEPEDVRDYLLYLQARGLAVKTIQQHLGQLNMLHRRSGLPRPSDSNAVSLVMRRIRKENVDAGERAKQALAFERTDFDQVRSLMENSDRCQDIRNLAFLGIAYNTLLRISEIARIRVKDISRTDGGRMLIHIGRTKTLVSTAGVEKALSLGVTKLVERWISVSGVADDPNNYLFCRVRKYGVAAPSATSQLSTYALQRIFEATHRLIYGAKDDSGQRYLAWSGHSARVGAARDMARAGVSIPEIMQAGGWTTVNSVMNYIRNLDSETGAMVRLLEDGD*	ATGAGCAACTTATTAACTTTACACCAAAATCTGTCGGCCTTGTTAGTCGATGCCACCAGCGATGAGGCGCGCAAGAACCTCATGGACATGTTCCGTGATCGTCAGGCTTTCTCAGAGCACACGTGGAAGATGTTACTTTCTGTATGCCGTTCTTGGGCCGCCTGGTGTAAATTGAATAATCGTAAGTGGTTCCCCGCGGAGCCTGAGGACGTACGTGACTATCTTTTATATTTGCAAGCGCGTGGCCTTGCCGTTAAGACCATTCAGCAGCATCTGGGTCAACTGAATATGTTACATCGCCGCTCCGGGCTGCCGCGCCCGTCAGACAGCAACGCCGTATCTCTTGTAATGCGCCGCATCCGTAAAGAAAACGTGGACGCAGGTGAACGCGCGAAGCAA…
Prediction_loxE-3	AAGGCATTTGATATTGATTTTTATCAAATGCCTT	MSNLQTLHQNLSALLADATSDEARKNLMDVFRDRQAFSEHTWRVLLSVCRSWAAWCKLNNRKWFPAEPEDVRDYLLHLQARGLTVNTIQQHLCQLNMLHRRSGLPRPGDSNAVSLVMRRIRKENVDAGERVKQALAFERTDFDQVRSLMENSDRCRDIRNLAFLGVAYNTLLRISEIARIRVRDISRTDGGRMLIHIGRTKTLVSTAGVEKALSLGVTKLVERWISVSGVADDPNNYLFCRVRRNGVAAPSATSQLSTPALQGIFAAAHRLIYGAKDASGQRYLTWSGHSARVGAARDMARAGVSIAEIMQAGGWTTVESVMNYLRNLDSETGAMVRLLEDGD*	ATGAGTAATCTTCAAACTCTCCACCAAAATCTGAGTGCCCTGCTTGCCGACGCAACTAGCGATGAAGCCCGTAAGAACTTGATGGATGTGTTTCGCGACCGCCAAGCCTTTAGCGAGCACACTTGGCGTGTACTCTTATCTGTATGCCGTAGCTGGGCGGCGTGGTGCAAACTTAATAATCGTAAATGGTTCCCAGCTGAGCCGGAAGACGTACGCGATTACCTCTTACATTTGCAAGCCCGCGGGCTGACAGTAAACACCATTCAGCAGCACCTTTGTCAATTAAATATGCTTCATCGCCGTTCCGGGCTCCCTCGTCCCGGGGACAGTAATGCTGTGTCACTTGTGATGCGCCGTATTCGCAAGGAAAATGTTGATGCCGGGGAGCGCGTTAAGCAA…
Prediction_loxI-1	CCATCTTTTGTTAGATTTGAATAACAAAAGATGG	MSNLQTLHQNLSALLADATSDEARKNLMDVFRDRQAFSEHTWRVLLSVCRSWAAWCKLNNRKWFPAEPEDVRDYLLHLQARGLTVNTIQQHLAQLNMLHRRSGLPRPGDSNAVSLVMRRIRKENVDAGERVKQALAFERTDFDQVRSLMENSDRCQDIRNLAFLGVAYNTLLRISEIARIRVKDISRTDGGRMLIHIGRTKTLVSTAGVEKALSLGVTRLVERWISVSGVADDPNNYLFCRVRRNGVAVPSATSQLSTPALRGIFAAAHRLIYGAKDASGQRYLTWSGHSARVGAARDMARAGVPIAEIMQAGGWTTVESVMNYIRNLDSETGAMVRLLEDGD*	ATGAGCAACCTGCAGACCCTGCATCAGAACCTGAGCGCGCTGCTGGCGGATGCGACCAGCGATGAAGCGCGCAAAAACCTGATGGATGTGTTTCGCGATCGCCAGGCGTTTAGCGAACATACCTGGCGCGTGCTGCTGAGCGTTTGTCGTTCTTGGGCAGCGTGGTGCAAACTGAACAACCGCAAATGGTTTCCGGCGGAACCGGAAGATGTGCGCGATTATCTGCTGCATCTGCAGGCGCGCGGCCTGACCGTGAACACCATTCAGCAGCATCTGGCGCAGCTGAACATGCTGCATCGCCGCAGCGGTTTACCACGTCCAGGTGATAGCAATGCAGTGTCTCTGGTGATGCGCCGCATTCGCAAAGAAAACGTGGATGCGGGCGAACGCGTGAAACAG…
Prediction_novelC-1	AACCCACGCCATAAGCCTCAATATGGCGTGGGTT	MSNLLTLHQNLSALLVDATSDEARKNLMDMFRDRQAFSEHTWKVLLSVCRSWAAWCKLNNRKWFPAEPEDVRDYLLHLQARGLAVKTIQQHLCQLNMLHRRSGLPRLSDSNAVSLVMRRIRKENVDAGERAKQALAFERTDFDQVRSLMENSDRCQDIRNLAFLGVAYNTLLRISEIARIRVKDISRTDGGRMLIHISRTKTLVSTAGVEKALSLGVTKLVERWISVSGVADDPNNYLFCRVRKNGVAAPSATSQLSTHALQGIFEATHRLIYGAKDDSGQRYLAWSGHSARVGAARDMARAGVSIPEIMQAGGWTTVNSVMNYIRNLDSETGAMVRLLEDGD*	ATGAGCAACCTGCTGACCCTGCATCAGAACCTGAGCGCGCTGCTGGTGGATGCGACCAGCGATGAAGCGCGCAAAAACCTGATGGATATGTTTCGCGATCGCCAGGCGTTTAGCGAACATACCTGGAAAGTGCTGCTGAGCGTGTGCCGCAGCTGGGCGGCGTGGTGCAAACTGAACAACCGCAAATGGTTTCCGGCGGAACCGGAAGATGTGCGCGATTATCTGCTGCATCTGCAGGCGCGTGGCTTAGCGGTGAAAACCATTCAGCAGCATCTGTGCCAGCTGAACATGCTGCATCGCCGCAGCGGCCTGCCGCGCCTGTCTGATAGCAATGCAGTGTCTCTGGTGATGCGCCGCATTCGCAAAGAAAACGTGGATGCGGGCGAACGCGCGAAACAG…
Prediction_novelC-2	AACCCAACGTTTAAGCCTCAATAAACGTTGGGTT	MSNLLTLHQNLSALLVDATSDEARKNLMDMFRDRQAFSEHTWKVLLSVCRSWAAWCKLNNRKWFPAEPEDVRDYLLHLQARGLAVKTIQQHLAQLNMLHRRSGLPRPSDSNAVSLVMRRIRKENVDAGERAKQALAFERTDFDQVRSLMENSDRCQDIRNLAFLGVAYNTLLRISEIARIRVKDISRTDGGRMLIHISRTKTLVSTAGVEKALSLGVTKLVERWISVSGVADDPNNYLFCRVRKNGVAAPSATSQLSTYALQRIFEATHRLIYGAKDDSGQRYLAWSGHSARVGAARDMARAGVSIPEIMQAGGWTTVNSVMNYIRNLDSETGAMVRLLEDGD*	ATGAGCAACCTGCTGACCCTGCATCAGAACCTGAGCGCGCTGCTGGTGGATGCGACCAGCGATGAAGCGCGCAAAAACCTGATGGATATGTTTCGCGATCGCCAGGCGTTTAGCGAACATACCTGGAAAGTGCTGCTGAGCGTGTGCCGCAGCTGGGCGGCGTGGTGCAAACTGAACAACCGCAAATGGTTTCCGGCGGAACCGGAAGATGTGCGCGATTATCTGCTGCATCTGCAGGCGCGTGGCTTAGCGGTGAAAACCATTCAGCAGCATCTGGCGCAGCTGAACATGCTGCATCGCCGCAGCGGCCTGCCGCGTCCATCTGATAGCAATGCAGTGTCTCTGGTGATGCGCCGCATTCGCAAAGAAAACGTGGATGCGGGCGAACGCGCGAAACAG…
Prediction_novelD-1	AAGGCACGCCATAAGCCTCAATATGGCGTGCCTT	MSNLLTLHQNLSALLVDATSDEARKNLMDMFRDRQAFSEHTWKMLLSVCRSWAAWCKLNNRKWFPAEPEDVRDYLLYLQARGLAVKTIQQHLGQLNMLHRRSGLPRLSDSNAVSLVMRRIRKENVDAGERAKQALAFERTDFDQVRSLMENSDRCQDIRNLAFLGVAYNTLLRISEIARIRVKDISRTDGGRMLIHISRTKTLVSTAGVEKALSLGVTKLVERWISVSGVADDPNNYLFCRVRKNGVAAPSATSQLSTYALQRIFEATHRLIYGAKDDSGQRYLAWSGHSARVGAARDMARAGVSIPEIMQAGGWTTVNSVMNYIRNLDSETGAMVRLLEDGD*	ATGAGCAACCTGCTGACCCTGCATCAGAACCTGAGCGCGCTGCTGGTGGATGCGACCAGCGATGAAGCGCGCAAAAACCTGATGGATATGTTTCGCGATCGCCAGGCGTTTAGCGAACATACCTGGAAAATGCTGCTGAGCGTGTGCCGCAGCTGGGCGGCGTGGTGCAAACTGAACAACCGCAAATGGTTTCCGGCGGAACCGGAAGATGTGCGCGATTATCTGCTGTATCTGCAGGCGCGCGGCCTGGCGGTGAAAACCATTCAGCAGCATTTAGGCCAGCTGAACATGCTGCATCGCCGCAGCGGCCTGCCGCGCTTAAGCGATAGCAATGCAGTGTCTCTGGTGATGCGCCGCATTCGCAAAGAAAACGTGGATGCAGGCGAACGCGCGAAACAG…
Prediction_novelD-2	AAGGCATCCTATAAGCCTCAATATAGGATGCCTT	MSNLLTLHQNLPALPVDATSDEVRKNLMDMFRDRQAFSEHTWKMLLSVCRSWAAWCKLNNRKWFPAEPEDVRDYLLYLQARGLAVKTIQQHLGQLNMLHRRSGLPRPGDSNAVSLVMRRIRKENVDAGERAKQALAFERTDFDQVRSLMENSDRCQDIRNLAFLGIAYNTLLRISEIARIRVKDISRTDGGRMLIHIGRTKTLVSTAGVEKALSLGVTKLVERWISVSGVADDPNNYLFCRVRKNGVAAPSATSQLSTRALQGIFEATHRLIYGAKDDSGQRYLAWSGHSARVGAARDMARAGVSIPEIMQAGGWTTVNSVMNYIRNLDSETGAMVRLLEDGD*	ATGAGCAACCTGCTGACCCTGCATCAGAACCTGCCGGCGCTGCCGGTGGATGCGACCAGCGATGAAGTGCGCAAAAACCTGATGGATATGTTTCGCGATCGCCAGGCGTTTAGCGAACATACCTGGAAAATGCTGCTGAGCGTGTGCCGCAGCTGGGCGGCGTGGTGCAAACTGAACAACCGCAAATGGTTTCCGGCGGAACCGGAAGATGTGCGCGATTATCTGCTGTATCTGCAGGCGCGCGGCCTGGCGGTGAAAACCATTCAGCAGCATTTAGGCCAGCTGAACATGCTGCATCGCCGCAGCGGCCTGCCACGTCCAGGTGATAGCAATGCAGTGTCTCTGGTGATGCGCCGCATTCGCAAAGAAAACGTGGATGCAGGCGAACGCGCGAAACAG…
Prediction_novelF-1	ATAAATTTTTGCAAACGCTGCTGCAAAAATTTAT	MSNLQTLHQNLSALLVDATSDEARKNLMDVFRDRQAFSEHTWKVLLSVCRSWAAWCKLNNRKWFPAEPEDVRDYLLHLQVRGLAVNTIQQHLAQLNMLHRRSGLPRPGDSNAVSLVMRRIRKENVDAGERVKQALAFERTDFDQVRSLMENSDRCQDIRNLAFLGVAYNTLLRISEIARIRVKDISRTDGGRMLIHIGRTKTLVSTAGVEKALSLGVTRLVERWISVSGVADDPNNYLFCRVRKNGVAVPSATSQLSTDVLRGIFAAAHRLIYGAKDDSGQRYLTWSGHSARVGAARDMARAGVSIAEIMQAGGWTTVESVMNYLRNLDSETGAMVRLLEDGD*	ATGAGCAACCTGCAGACCCTGCATCAGAACCTGAGCGCGCTGCTGGTGGATGCGACCAGCGATGAAGCGCGCAAAAACCTGATGGATGTGTTTCGCGATCGCCAGGCGTTTAGCGAACATACCTGGAAAGTGCTGCTGAGCGTGTGCCGCAGCTGGGCAGCGTGGTGCAAACTGAACAACCGCAAATGGTTTCCGGCGGAACCGGAAGATGTGCGCGATTATCTGCTGCATCTGCAGGTGCGCGGCCTGGCGGTGAACACCATTCAGCAACATCTGGCACAGCTGAACATGCTGCATCGCCGCAGCGGCTTACCGCGTCCAGGTGATAGCAATGCAGTGTCTCTGGTGATGCGCCGCATTCGCAAAGAAAACGTGGATGCGGGCGAACGCGTGAAACAG…
Prediction_novelF-2	ATAAATGTATGCAAACGCTGCTGCATACATTTAT	MSNLQTLHQNLSALLVDATSDEARKNLMDVFRDRQAFSEHTWKVLLSVCRSWAAWCKLNNRKWFPAEPEDVRDYLLHLQVRGLAVNTIQQHLAQLNMLHRRSGLPRPGDSNAVSLVMRRIRKENVDAGERVKQALAFERTDFDQVRSLMENSDRCQDIRNLAFLGVAYNTLLRISEIARIRVKDISRTDGGRMLIHIGRTKTLVSTAGVEKALSLGVTRLVERWISVSGVADDPNNYLFCRVRKNGVAVPSATSQLSTDVLRGIFAAAHRLIYGAKDDSGQRYLTWSGHSARVGAARDMARAGVSIAEIMQAGGWTTVESVMNYLRNLDSETGAMVRLLEDGD*	ATGAGCAACCTGCAGACCCTGCATCAGAACCTGAGCGCGCTGCTGGTGGATGCGACCAGCGATGAAGCGCGCAAAAACCTGATGGATGTGTTTCGCGATCGCCAGGCGTTTAGCGAACATACCTGGAAAGTGCTGCTGAGCGTGTGCCGCAGCTGGGCAGCGTGGTGCAAACTGAACAACCGCAAATGGTTTCCGGCGGAACCGGAAGATGTGCGCGATTATCTGCTGCATCTGCAGGTGCGCGGCCTGGCGGTGAACACCATTCAGCAACATCTGGCACAGCTGAACATGCTGCATCGCCGCAGCGGCTTACCGCGTCCAGGTGATAGCAATGCAGTGTCTCTGGTGATGCGCCGCATTCGCAAAGAAAACGTGGATGCGGGCGAACGCGTGAAACAG…
Prediction_novelF-3	ATAAATTTATGCAAACGCTGCTGCATAAATTTAT	MSNLQTLHQNLSALLVDATSDEARKNLMDVFRDRQAFSEHTWKVLLSVCRSWAAWCKLNNRKWFPAEPEDVRDYLLHLQVRGLAVNTIQQHLAQLNMLHRRSGLPRPGDSNAVSLVMRRIRKENVDAGERVKQALAFERTDFDQVRSLMENSDRCQDIRNLAFLGVAYNTLLRISEIARIRVKDISRTDGGRMLIHIGRTKTLVSTAGVEKALSLGVTRLVERWISVSGVADDPNNYLFCRVRKNGVAVPSATSQLSTDALQGIFAAAHRLIYGAKDDSGQRYLTWSGHSARVGAARDMARAGVSIAEIMQAGGWTTVESVMNYLRNLDSETGAMVRLLEDGD*	ATGAGCAACCTGCAGACCCTGCATCAGAACCTGAGCGCGCTGCTGGTGGATGCGACCAGCGATGAAGCGCGCAAAAACCTGATGGATGTGTTTCGCGATCGCCAGGCGTTTAGCGAACATACCTGGAAAGTGCTGCTGAGCGTGTGCCGCAGCTGGGCAGCGTGGTGCAAACTGAACAACCGCAAATGGTTTCCGGCGGAACCGGAAGATGTGCGCGATTATCTGCTGCATCTGCAGGTGCGCGGCCTGGCGGTGAACACCATTCAGCAACATCTGGCACAGCTGAACATGCTGCATCGCCGCAGCGGCTTACCGCGTCCAGGTGATAGCAATGCAGTGTCTCTGGTGATGCGCCGCATTCGCAAAGAAAACGTGGATGCGGGCGAACGCGTGAAACAG…
Prediction_novelF-4	ATAAATCGGTATAAACGCTGCTATACCGATTTAT	MSNLLTLHQNLSALLVDATSDEARKNLMDMFRDRQAFSEHTWKMLLSVCRSWAAWCKLNNRKWFPAEPEDVRDYLLHLQARGLAVKTIQQHLGQLNMLHRRSGLPRPGDSNAVSLVMRRIRKENVDAGERAKQALAFERTDFDQVRSLMENSDRCQDIRNLAFLGVAYNTLLRISEIARIRVKDISRTDGGRMLIHIGRTKTLVSTAGVEKALSLGVTKLVERWISVSGVADDPNNYLFCRVRKNGVAAPSATSQLSTCALQGIFEAAHRLIYGAKDDSGQRYLAWSGHSARVGAARDMARAGVSIPEIMQAGGWTTVNSVMNYIRNLDSETGAMVRLLEDGD*	ATGAGCAACCTGCTGACCCTGCATCAGAACCTGAGCGCGCTGCTGGTGGATGCGACCAGCGATGAAGCGCGCAAAAACCTGATGGATATGTTTCGCGATCGCCAGGCGTTTAGCGAACATACCTGGAAAATGCTGCTGAGCGTGTGCCGCAGCTGGGCGGCGTGGTGCAAACTGAACAACCGCAAATGGTTTCCGGCGGAACCGGAAGATGTGCGCGATTATCTGCTGCATCTGCAGGCGCGCGGCTTAGCGGTGAAAACCATTCAGCAGCATCTGGGTCAGCTGAACATGCTGCATCGCCGCAGCGGCCTGCCACGTCCAGGTGATAGCAATGCAGTGTCTCTGGTGATGCGCCGCATTCGCAAAGAAAACGTGGATGCGGGCGAACGCGCGAAACAG…
Prediction_novelF-5	ATTATGCTGTGGAAACGCTGCTCCACAGCATAAT	MSNLQTLHQNLSALLADATSDEARKNLMDVFRDRQAFSEATWKTLLSVCRSWAAWCKLNNRKWFPAEPEDVRDYLLHLQARGLAVNTIQRHLALLNMLHRRSGLPRPGDSNAVSLVMRRIRKENVDAGERVKQALAFERTDFDQVRSLMENSDRCQDIRNLAFLGVAYNTLLRISEIARIRVKDISRTDGGRMLIHISRTKTLVSTAGVEKALSLGVTRLVERWISVSGVADDPNNYLFCRVRRNGVAVPSATSQLSTDVLRGIFAAAHRLVYGAKDDSGQRYLTWSGHSARVGAARDMARAGVSIAEIMQAGGWTTVESVMSYLRNLDSETGAMVRLLEDGD*	ATGAGCAACCTGCAGACCCTGCATCAGAACCTGAGCGCGCTGCTGGCGGATGCGACCAGCGATGAAGCGCGCAAAAACCTGATGGATGTGTTTCGCGATCGCCAGGCGTTTAGCGAAGCGACCTGGAAAACCCTGCTGAGCGTGTGTCGTTCTTGGGCAGCGTGGTGCAAACTGAACAACCGCAAATGGTTTCCGGCGGAACCGGAAGATGTGCGCGATTATCTGCTGCATCTGCAGGCGCGCGGCCTGGCGGTGAACACCATTCAGCGCCATCTGGCATTACTGAACATGCTGCATCGCCGCAGCGGCTTACCACGTCCAGGTGATAGCAATGCAGTGTCTCTGGTGATGCGCCGCATTCGCAAAGAAAACGTGGATGCGGGCGAACGCGTGAAACAG…
Prediction_novelG-1	CTAAGACGGTGCGAACGCTGCCGCACCGTCTTAG	MSDLQTLHQNLSALLVDATSDEARKNLMDMFRDSQAFSEHTWKMLLSVCRSWAAWCELNNREWFPAEPEDVRDYLLHLQARGLAVKTIQNHLGSLNMLHRRSGLPRPGDSNAVSLVMRRIRKENVDAGERAKQALAFERTDFDQVRSLMENSDRCQDIRNLAFLGVAYNTLLRISEIARIRVKDISRTDGGRMLIHIGRTKTLVSTAGVEKALSLGVTKLVERWISVSGVADDPNNYLFCRVRRGGVAKPSATSQLSTCALQGIFGAAHRLIYGAKDDSGQRYLAWSGHSARVGAARDMARAGVSIAEIMQAGGWTTVNSVMNYIRNLDSETGAMVRLLEDGD*	ATGAGCGATCTGCAGACCCTGCATCAGAACCTGAGCGCGCTGCTGGTGGATGCGACCAGCGATGAAGCGCGCAAAAACCTGATGGATATGTTTCGCGATAGCCAGGCGTTTAGCGAACATACCTGGAAAATGCTGCTGAGCGTGTGCCGCAGCTGGGCGGCGTGGTGCGAACTGAACAACCGCGAATGGTTTCCGGCGGAACCGGAAGATGTGCGCGATTATCTGCTGCATCTGCAGGCGCGTGGCTTAGCGGTGAAAACCATTCAGAACCATCTGGGTAGCCTGAACATGCTGCATCGCCGCAGCGGCCTGCCGCGTCCAGGTGATAGCAACGCAGTGTCTCTGGTGATGCGCCGCATTCGCAAAGAAAACGTGGATGCGGGCGAACGCGCGAAACAG…
Prediction_novelG-2	CTAAGACCGTGCGAACGCTGCCGCACGGTCTTAG	MSDLQTLHQNLSALLVDATSDEARKNLMDMFRDSQAFSEHTWKMLLSVCRSWAAWCELNNREWFPAEPEDVRDYLLHLQARGLAVKTIQNHLGSLNMLHRRSGLPRPGDSNAVSLVMRRIRKENVDAGERAKQALAFERTDFDQVRSLMENSDRCQDIRNLAFLGVAYNTLLRISEIARIRVKDISRTDGGRMLIHIGRTKTLVSTAGVEKALSLGVTKLVERWISVSGVADDPNNYLFCRVRRGGVAKPSATSQLSTCALQGIFGAAHRLIYGAKDDSGQRYLAWSGHSARVGAARDMARAGVSIAEIMQAGGWTTVNSVMNYIRNLDSETGAMVRLLEDGD*	ATGAGCGATCTGCAGACCCTGCATCAGAACCTGAGCGCGCTGCTGGTGGATGCGACCAGCGATGAAGCGCGCAAAAACCTGATGGATATGTTTCGCGATAGCCAGGCGTTTAGCGAACATACCTGGAAAATGCTGCTGAGCGTGTGCCGCAGCTGGGCGGCGTGGTGCGAACTGAACAACCGCGAATGGTTTCCGGCGGAACCGGAAGATGTGCGCGATTATCTGCTGCATCTGCAGGCGCGTGGCTTAGCGGTGAAAACCATTCAGAACCATCTGGGTAGCCTGAACATGCTGCATCGCCGCAGCGGCCTGCCGCGTCCAGGTGATAGCAACGCAGTGTCTCTGGTGATGCGCCGCATTCGCAAAGAAAACGTGGATGCGGGCGAACGCGCGAAACAG…
Prediction_novelG-3	CTAAGACGATGTGAACGCTGCCACATCGTCTTAG	MSDLQTLHQNLSALLVDATSDEARKNLMDMFRDSQAFSEHTWKVLLSVCRSWAAWCELNNREWFPAEPEDVRDYLLHLQARGLAVKTIQNHLGSLNMLHRRSGLPRPGDSNAVSLVMRRIRKENVDAGERAKQALAFERTDFDQVRSLMENSDRCQDIRNLAFLGVAYNTLLRISEIARIRVKDISRTDGGRMLIHIGRTKTLVSTAGVEKALSLGVTKLVERWISVSGVADDPNNYLFCRVRRGGVAKPSATSQLSTCALQKIFGAAHRLVYGAKDDSGQRYLAWSGHSARVGAARDMARAGVSIAEIMQAGGWTTVNSVMNYIRNLDSETGAMVRLLEDGD*	ATGAGCGATCTGCAGACCCTGCATCAGAACCTGAGCGCGCTGCTGGTGGATGCGACCAGCGATGAAGCGCGCAAAAACCTGATGGATATGTTTCGCGATAGCCAGGCGTTTAGCGAACATACCTGGAAAGTGCTGCTGAGCGTGTGCCGCAGCTGGGCGGCGTGGTGCGAACTGAACAACCGCGAATGGTTTCCGGCGGAACCGGAAGATGTGCGCGATTATCTGCTGCATCTGCAGGCACGTGGCTTAGCGGTGAAAACCATTCAGAACCATCTGGGCAGCCTGAACATGCTGCATCGCCGCAGCGGCCTGCCGCGTCCAGGTGATAGCAACGCAGTGTCTCTGGTGATGCGCCGCATTCGCAAAGAAAACGTGGATGCGGGCGAACGCGCAAAACAG…
Prediction_novelG-4	CTAAGATCATGCGAACGCTGCCGCATGATCTTAG	MSDLQTLHQNLSALLVDATSDEARKNLMDMFRDSQAFSEHTWKMLLSVCRSWAAWCELNNREWFPAEPEDVRDYLLHLQARGLAVKTIQNHLGSLNMLHRRSGLPRPGDSNAVSLVMRRIRKENVDAGERAKQALAFERTDFDQVRSLMENSDRCQDIRNLAFLGVAYNTLLRISEIARIRVKDISRTDGGRMLIHIGRTKTLVSTAGVEKALSLGVTKLVERWISVSGVADDPNNYLFCRVRRGGVAKPSATSQLSTCALQGIFGAAHRLIYGAKDDSGQRYLAWSGHSARVGAARDMARAGVSIAEIMQAGGWTTVNSVMNYIRNLDSETGAMVRLLEDGD*	ATGAGCGATCTGCAGACCCTGCATCAGAACCTGAGCGCGCTGCTGGTGGATGCGACCAGCGATGAAGCGCGCAAAAACCTGATGGATATGTTTCGCGATAGCCAGGCGTTTAGCGAACATACCTGGAAAATGCTGCTGAGCGTGTGCCGCAGCTGGGCGGCGTGGTGCGAACTGAACAACCGCGAATGGTTTCCGGCGGAACCGGAAGATGTGCGCGATTATCTGCTGCATCTGCAGGCGCGTGGCTTAGCGGTGAAAACCATTCAGAACCATCTGGGTAGCCTGAACATGCTGCATCGCCGCAGCGGCCTGCCGCGTCCAGGTGATAGCAACGCAGTGTCTCTGGTGATGCGCCGCATTCGCAAAGAAAACGTGGATGCGGGCGAACGCGCGAAACAG…
Prediction_novelG-5	CTAAGATGACGTGAACGCTGCCACGTCATCTTAG	MSDLQTLHQNLSALLVDATSDEARKNLMDMFRDSQAFSEHTWKVLLSVCRSWAAWCELNNREWFPAEPEDVRDYLLHLQARGLAVKTIQNHLGSLNMLHRQSGLPRPGDSNAVSLVMRRIRKENVDAGERAKQALAFERTDFDQVRSLMENSDRCQDIRNLAFLGVAYNTLLRIGEIARIRVKDISRTDGGRMLIHIGRTKTLVSTAGVEKALSLGVTKLVERWISVSGVADDPNNYLFCRVRRGGVAKPSATSQLSTYALQKIFAAAHRLVYGAKDDSGQRYLAWSGHSARVGAARDMARAGVSIAEIMQAGGWTTVNSVMNYIRNLDSETGAMVRLLEDGD*	ATGAGCGATCTGCAGACCCTGCATCAGAACCTGAGCGCGCTGCTGGTGGATGCGACCAGCGATGAAGCGCGCAAAAACCTGATGGATATGTTTCGCGATAGCCAGGCGTTTAGCGAACATACCTGGAAAGTGCTGCTGAGCGTGTGCCGCAGCTGGGCGGCGTGGTGCGAACTGAACAACCGCGAATGGTTTCCGGCGGAACCGGAAGATGTGCGCGATTATCTGCTGCATCTGCAGGCACGTGGCTTAGCGGTGAAAACCATTCAGAACCATCTGGGCAGCCTGAACATGCTGCATCGCCAGAGCGGCCTGCCGCGCCCAGGTGATAGCAACGCAGTGTCTCTGGTGATGCGCCGCATTCGCAAAGAAAACGTGGATGCGGGCGAACGCGCAAAACAG…
