# Supplementary material for: Prediction of designer-recombinases for DNA editing with generative deep learning
Source: Nat Commun. 2022 Dec 27;13:7966. doi: 10.1038/s41467-022-35614-6 (PMC9794738; doi:10.1038/s41467-022-35614-6)
Supplement: Supplementary file 8 — Source Data [file 41467_2022_35614_MOESM8_ESM.zip]

Archive with 5 entries (4 files):
- source_data/
- source_data/Supp._Figure_4b_source_data.csv
- source_data/Figure_2d_source_data.csv
- source_data/Supp._Figure_4a_source_data.csv
- source_data/Source_data.xlsx
