# Supplementary material for: Prediction of designer-recombinases for DNA editing with generative deep learning
Source: Nat Commun. 2022 Dec 27;13:7966. doi: 10.1038/s41467-022-35614-6 (PMC9794738; doi:10.1038/s41467-022-35614-6)
Supplement: Supplementary file 8 — Source Data [file 41467_2022_35614_MOESM8_ESM.zip › source_data/Figure_2d_source_data.csv]

Smallest Hamming Distance	DataType
4	PRL
4	PRL
4	PRL
8	PRL
5	PRL
7	PRL
6	PRL
4	PRL
8	PRL
5	PRL
5	PRL
7	PRL
7	PRL
8	PRL
4	PRL
8	PRL
8	PRL
7	PRL
4	PRL
8	PRL
5	PRL
4	PRL
5	PRL
7	PRL
4	PRL
4	PRL
6	PRL
4	PRL
6	PRL
8	PRL
8	PRL
6	PRL
5	PRL
8	PRL
7	PRL
8	PRL
4	PRL
5	PRL
4	PRL
4	PRL
5	PRL
6	PRL
7	PRL
5	PRL
6	PRL
7	PRL
8	PRL
4	PRL
4	PRL
5	PRL
4	PRL
4	PRL
4	PRL
5	PRL
5	PRL
4	PRL
7	PRL
7	PRL
7	PRL
5	PRL
5	PRL
7	PRL
5	PRL
4	PRL
8	PRL
7	PRL
6	PRL
4	PRL
6	PRL
5	PRL
4	PRL
5	PRL
5	PRL
4	PRL
7	PRL
5	PRL
7	PRL
4	PRL
4	PRL
5	PRL
4	PRL
7	PRL
5	PRL
5	PRL
8	PRL
4	PRL
4	PRL
4	PRL
8	PRL
6	PRL
7	PRL
7	PRL
5	PRL
4	PRL
8	PRL
8	PRL
7	PRL
5	PRL
7	PRL
4	PRL
7	CRL
10	CRL
9	CRL
10	CRL
8	CRL
8	CRL
7	CRL
5	CRL
6	CRL
7	CRL
6	CRL
4	CRL
8	CRL
7	CRL
7	CRL
7	CRL
10	CRL
4	CRL
5	CRL
11	CRL
6	CRL
4	CRL
9	CRL
7	CRL
9	CRL
4	CRL
2	CRL
8	CRL
5	CRL
5	CRL
6	CRL
8	CRL
6	CRL
7	CRL
6	CRL
10	CRL
11	CRL
7	CRL
11	CRL
8	CRL
7	CRL
4	CRL
4	CRL
9	CRL
8	CRL
6	CRL
6	CRL
9	CRL
7	CRL
5	CRL
5	CRL
7	CRL
8	CRL
4	CRL
8	CRL
5	CRL
6	CRL
8	CRL
5	CRL
6	CRL
4	CRL
9	CRL
8	CRL
5	CRL
4	CRL
10	CRL
8	CRL
7	CRL
6	CRL
9	CRL
8	CRL
9	CRL
7	CRL
8	CRL
9	CRL
8	CRL
7	CRL
5	CRL
2	CRL
11	CRL
4	CRL
7	CRL
11	CRL
8	CRL
10	CRL
4	CRL
10	CRL
4	CRL
8	CRL
4	CRL
4	CRL
9	CRL
6	CRL
8	CRL
8	CRL
7	CRL
8	CRL
3	CRL
5	CRL
7	CRL
6	CRL
5	CRL
11	CRL
7	CRL
9	CRL
5	CRL
5	CRL
5	CRL
8	CRL
4	CRL
9	CRL
8	CRL
4	CRL
5	CRL
6	CRL
11	CRL
4	CRL
7	CRL
8	CRL
6	CRL
8	CRL
3	CRL
7	CRL
9	CRL
7	CRL
8	CRL
8	CRL
8	CRL
7	CRL
6	CRL
7	CRL
7	CRL
7	CRL
8	CRL
8	CRL
7	CRL
5	CRL
7	CRL
8	CRL
7	CRL
9	CRL
11	CRL
8	CRL
4	CRL
8	CRL
4	CRL
7	CRL
6	CRL
7	CRL
2	CRL
5	CRL
9	CRL
5	CRL
8	CRL
8	CRL
7	CRL
5	CRL
6	CRL
9	CRL
7	CRL
9	CRL
8	CRL
4	CRL
5	CRL
6	CRL
5	CRL
10	CRL
5	CRL
8	CRL
6	CRL
6	CRL
5	CRL
8	CRL
7	CRL
7	CRL
8	CRL
3	CRL
11	CRL
10	CRL
12	CRL
5	CRL
5	CRL
9	CRL
9	CRL
8	CRL
4	CRL
5	CRL
7	CRL
7	CRL
7	CRL
10	CRL
5	CRL
8	CRL
7	CRL
12	CRL
7	CRL
9	CRL
4	CRL
8	CRL
12	CRL
4	CRL
9	CRL
6	CRL
6	CRL
8	CRL
3	CRL
4	CRL
9	CRL
7	CRL
8	CRL
8	CRL
8	CRL
8	CRL
6	CRL
8	CRL
10	CRL
9	CRL
8	CRL
4	CRL
7	CRL
8	CRL
5	CRL
7	CRL
6	CRL
7	CRL
9	CRL
7	CRL
8	CRL
8	CRL
8	CRL
5	CRL
6	CRL
6	CRL
10	CRL
7	CRL
6	CRL
8	CRL
10	CRL
9	CRL
6	CRL
7	CRL
6	CRL
8	CRL
5	CRL
3	CRL
6	CRL
9	CRL
8	CRL
8	CRL
10	CRL
7	CRL
8	CRL
4	CRL
7	CRL
8	CRL
7	CRL
6	CRL
8	CRL
3	CRL
8	CRL
11	CRL
10	CRL
9	CRL
9	CRL
5	CRL
4	CRL
11	CRL
7	CRL
9	CRL
9	CRL
8	CRL
8	CRL
11	CRL
8	CRL
6	CRL
8	CRL
6	CRL
6	CRL
9	CRL
11	CRL
7	CRL
6	CRL
9	CRL
3	CRL
7	CRL
7	CRL
8	CRL
5	CRL
6	CRL
4	CRL
9	CRL
7	CRL
5	CRL
1	CRL
9	CRL
5	CRL
4	CRL
7	CRL
10	CRL
9	CRL
10	CRL
3	CRL
4	CRL
5	CRL
6	CRL
7	CRL
8	CRL
4	CRL
7	CRL
7	CRL
8	CRL
10	CRL
6	CRL
10	CRL
9	CRL
8	CRL
7	CRL
9	CRL
7	CRL
7	CRL
7	CRL
7	CRL
7	CRL
3	CRL
9	CRL
8	CRL
10	CRL
8	CRL
7	CRL
5	CRL
7	CRL
9	CRL
8	CRL
12	CRL
9	CRL
9	CRL
5	CRL
5	CRL
7	CRL
6	CRL
7	CRL
9	CRL
7	CRL
8	CRL
10	CRL
10	CRL
5	CRL
7	CRL
10	CRL
10	CRL
5	CRL
6	CRL
8	CRL
5	CRL
7	CRL
9	CRL
7	CRL
7	CRL
3	CRL
5	CRL
10	CRL
5	CRL
8	CRL
5	CRL
7	CRL
8	CRL
6	CRL
8	CRL
7	CRL
6	CRL
7	CRL
4	CRL
6	CRL
9	CRL
9	CRL
10	CRL
8	CRL
9	CRL
7	CRL
9	CRL
8	CRL
7	CRL
9	CRL
9	CRL
6	CRL
8	CRL
6	CRL
7	CRL
7	CRL
9	CRL
9	CRL
11	CRL
9	CRL
7	CRL
9	CRL
8	CRL
8	CRL
7	CRL
10	CRL
4	CRL
8	CRL
5	CRL
5	CRL
7	CRL
10	CRL
4	CRL
2	CRL
9	CRL
8	CRL
5	CRL
8	CRL
5	CRL
7	CRL
7	CRL
5	CRL
9	CRL
8	CRL
4	CRL
7	CRL
7	CRL
7	CRL
7	CRL
5	CRL
7	CRL
6	CRL
9	CRL
9	CRL
5	CRL
8	CRL
5	CRL
7	CRL
11	CRL
7	CRL
8	CRL
4	CRL
7	CRL
7	CRL
11	CRL
5	CRL
8	CRL
7	CRL
8	CRL
7	CRL
7	CRL
3	CRL
5	CRL
8	CRL
8	CRL
3	CRL
9	CRL
9	CRL
7	CRL
7	CRL
5	CRL
6	CRL
8	CRL
11	CRL
7	CRL
6	CRL
4	CRL
6	CRL
9	CRL
10	CRL
10	CRL
6	CRL
5	CRL
8	CRL
10	CRL
9	CRL
9	CRL
7	CRL
6	CRL
8	CRL
9	CRL
9	CRL
9	CRL
10	CRL
7	CRL
6	CRL
10	CRL
7	CRL
6	CRL
4	CRL
6	CRL
8	CRL
9	CRL
9	CRL
7	CRL
10	CRL
2	CRL
6	CRL
8	CRL
9	CRL
10	CRL
7	CRL
10	CRL
8	CRL
7	CRL
9	CRL
8	CRL
8	CRL
2	CRL
6	CRL
8	CRL
9	CRL
8	CRL
9	CRL
9	CRL
6	CRL
8	CRL
9	CRL
6	CRL
9	CRL
8	CRL
8	CRL
11	CRL
5	CRL
11	CRL
8	CRL
9	CRL
7	CRL
6	CRL
12	CRL
9	CRL
7	CRL
6	CRL
12	CRL
6	CRL
5	CRL
7	CRL
5	CRL
9	CRL
5	CRL
6	CRL
4	CRL
12	CRL
6	CRL
8	CRL
7	CRL
10	CRL
5	CRL
5	CRL
5	CRL
6	CRL
9	CRL
5	CRL
8	CRL
9	CRL
8	CRL
7	CRL
9	CRL
9	CRL
7	CRL
9	CRL
5	CRL
4	CRL
8	CRL
11	CRL
7	CRL
5	CRL
8	CRL
7	CRL
6	CRL
7	CRL
9	CRL
8	CRL
6	CRL
6	CRL
8	CRL
6	CRL
7	CRL
7	CRL
6	CRL
7	CRL
9	CRL
9	CRL
6	CRL
9	CRL
7	CRL
5	CRL
10	CRL
8	CRL
6	CRL
10	CRL
9	CRL
6	CRL
4	CRL
8	CRL
8	CRL
9	CRL
8	CRL
7	CRL
5	CRL
8	CRL
7	CRL
8	CRL
11	CRL
8	CRL
7	CRL
8	CRL
9	CRL
8	CRL
7	CRL
11	CRL
7	CRL
8	CRL
7	CRL
10	CRL
9	CRL
11	CRL
9	CRL
5	CRL
7	CRL
4	CRL
6	CRL
6	CRL
8	CRL
6	CRL
9	CRL
11	CRL
11	CRL
7	CRL
6	CRL
5	CRL
6	CRL
9	CRL
3	CRL
11	CRL
6	CRL
6	CRL
7	CRL
8	CRL
9	CRL
4	CRL
9	CRL
11	CRL
9	CRL
7	CRL
7	CRL
9	CRL
5	CRL
11	CRL
10	CRL
8	CRL
9	CRL
5	CRL
11	CRL
6	CRL
7	CRL
6	CRL
7	CRL
5	CRL
5	CRL
6	CRL
7	CRL
7	CRL
10	CRL
5	CRL
6	CRL
12	CRL
5	CRL
3	CRL
10	CRL
7	CRL
7	CRL
10	CRL
5	CRL
8	CRL
11	CRL
7	CRL
6	CRL
8	CRL
5	CRL
9	CRL
5	CRL
6	CRL
6	CRL
9	CRL
7	CRL
12	CRL
10	CRL
7	CRL
6	CRL
9	CRL
2	CRL
9	CRL
6	CRL
7	CRL
5	CRL
10	CRL
9	CRL
11	CRL
10	CRL
6	CRL
6	CRL
8	CRL
7	CRL
6	CRL
9	CRL
3	CRL
10	CRL
7	CRL
5	CRL
7	CRL
7	CRL
9	CRL
9	CRL
9	CRL
6	CRL
9	CRL
7	CRL
8	CRL
7	CRL
9	CRL
10	CRL
7	CRL
9	CRL
8	CRL
8	CRL
9	CRL
7	CRL
7	CRL
8	CRL
5	CRL
6	CRL
7	CRL
3	CRL
4	CRL
7	CRL
3	CRL
6	CRL
7	CRL
5	CRL
6	CRL
8	CRL
11	CRL
9	CRL
10	CRL
6	CRL
1	CRL
12	CRL
4	CRL
10	CRL
7	CRL
5	CRL
6	CRL
7	CRL
7	CRL
6	CRL
8	CRL
9	CRL
7	CRL
7	CRL
4	CRL
6	CRL
7	CRL
5	CRL
6	CRL
6	CRL
6	CRL
8	CRL
10	CRL
9	CRL
7	CRL
7	CRL
6	CRL
7	CRL
7	CRL
9	CRL
6	CRL
9	CRL
9	CRL
9	CRL
6	CRL
8	CRL
3	CRL
9	CRL
8	CRL
8	CRL
6	CRL
5	CRL
6	CRL
10	CRL
10	CRL
8	CRL
9	CRL
7	CRL
5	CRL
9	CRL
11	CRL
8	CRL
11	CRL
5	CRL
6	CRL
9	CRL
7	CRL
11	CRL
4	CRL
10	CRL
7	CRL
9	CRL
9	CRL
9	CRL
8	CRL
9	CRL
8	CRL
7	CRL
8	CRL
8	CRL
10	CRL
7	CRL
9	CRL
5	CRL
8	CRL
7	CRL
5	CRL
7	CRL
11	CRL
9	CRL
8	CRL
10	CRL
5	CRL
5	CRL
8	CRL
5	CRL
5	CRL
9	CRL
10	CRL
10	CRL
6	CRL
9	CRL
4	CRL
8	CRL
9	CRL
7	CRL
8	CRL
6	CRL
4	CRL
6	CRL
5	CRL
8	CRL
10	CRL
9	CRL
9	CRL
9	CRL
11	CRL
6	CRL
11	CRL
7	CRL
8	CRL
5	CRL
10	CRL
9	CRL
5	CRL
8	CRL
6	CRL
6	CRL
6	CRL
5	CRL
5	CRL
8	CRL
7	CRL
8	CRL
7	CRL
9	CRL
4	CRL
8	CRL
4	CRL
8	CRL
5	CRL
5	CRL
9	CRL
5	CRL
10	CRL
8	CRL
6	CRL
7	CRL
8	CRL
4	CRL
7	CRL
8	CRL
5	CRL
4	CRL
6	CRL
5	CRL
6	CRL
8	CRL
9	CRL
5	CRL
9	CRL
11	CRL
6	CRL
8	CRL
7	CRL
6	CRL
11	CRL
4	CRL
5	CRL
6	CRL
11	CRL
6	CRL
5	CRL
10	CRL
5	CRL
7	CRL
7	CRL
12	CRL
6	CRL
8	CRL
7	CRL
7	CRL
8	CRL
8	CRL
5	CRL
10	CRL
6	CRL
6	CRL
7	CRL
9	CRL
2	CRL
7	CRL
7	CRL
5	CRL
11	CRL
6	CRL
9	CRL
7	CRL
9	CRL
7	CRL
9	CRL
8	CRL
7	CRL
7	CRL
7	CRL
9	CRL
6	CRL
5	CRL
5	CRL
9	CRL
8	CRL
7	CRL
9	CRL
6	CRL
9	CRL
9	CRL
5	CRL
6	CRL
9	CRL
10	CRL
8	CRL
6	CRL
7	CRL
8	CRL
4	CRL
4	CRL
7	CRL
8	CRL
8	CRL
9	CRL
6	CRL
6	CRL
3	CRL
8	CRL
9	CRL
6	CRL
7	CRL
9	CRL
4	CRL
7	CRL
7	CRL
4	CRL
9	CRL
6	CRL
11	CRL
4	CRL
8	CRL
10	CRL
9	CRL
8	CRL
7	CRL
8	CRL
7	CRL
7	CRL
6	CRL
9	CRL
3	CRL
11	CRL
5	CRL
11	CRL
7	CRL
10	CRL
8	CRL
10	CRL
5	CRL
8	CRL
7	CRL
6	CRL
8	CRL
9	CRL
5	CRL
1	PRL
2	PRL
4	PRL
1	PRL
1	PRL
4	PRL
2	PRL
1	PRL
2	PRL
2	PRL
2	PRL
1	PRL
1	PRL
1	PRL
2	PRL
4	PRL
2	PRL
2	PRL
2	PRL
4	PRL
2	PRL
1	PRL
1	PRL
1	PRL
2	PRL
2	PRL
1	PRL
1	PRL
2	PRL
1	PRL
1	PRL
2	PRL
1	PRL
2	PRL
2	PRL
2	PRL
1	PRL
2	PRL
1	PRL
2	PRL
2	PRL
2	PRL
1	PRL
1	PRL
1	PRL
2	PRL
1	PRL
1	PRL
1	PRL
1	PRL
3	PRL
2	PRL
2	PRL
1	PRL
2	PRL
1	PRL
2	PRL
1	PRL
2	PRL
2	PRL
1	PRL
1	PRL
4	PRL
2	PRL
1	PRL
2	PRL
2	PRL
1	PRL
4	PRL
1	PRL
1	PRL
2	PRL
4	PRL
2	PRL
1	PRL
1	PRL
2	PRL
1	PRL
1	PRL
2	PRL
4	PRL
2	PRL
2	PRL
2	PRL
2	PRL
1	PRL
2	PRL
2	PRL
1	PRL
2	PRL
1	PRL
1	PRL
2	PRL
4	PRL
2	PRL
4	PRL
1	PRL
1	PRL
2	PRL
2	PRL
4	CRL
6	CRL
7	CRL
2	CRL
6	CRL
5	CRL
6	CRL
5	CRL
4	CRL
4	CRL
4	CRL
4	CRL
8	CRL
5	CRL
5	CRL
6	CRL
3	CRL
6	CRL
4	CRL
5	CRL
8	CRL
3	CRL
6	CRL
5	CRL
6	CRL
6	CRL
6	CRL
5	CRL
3	CRL
2	CRL
5	CRL
3	CRL
8	CRL
7	CRL
5	CRL
3	CRL
4	CRL
7	CRL
6	CRL
6	CRL
5	CRL
8	CRL
9	CRL
6	CRL
4	CRL
8	CRL
7	CRL
7	CRL
3	CRL
3	CRL
6	CRL
6	CRL
7	CRL
2	CRL
4	CRL
5	CRL
8	CRL
7	CRL
4	CRL
4	CRL
5	CRL
8	CRL
5	CRL
4	CRL
7	CRL
5	CRL
8	CRL
9	CRL
6	CRL
2	CRL
5	CRL
5	CRL
3	CRL
8	CRL
6	CRL
5	CRL
5	CRL
7	CRL
3	CRL
7	CRL
7	CRL
2	CRL
4	CRL
6	CRL
4	CRL
7	CRL
8	CRL
10	CRL
5	CRL
6	CRL
7	CRL
7	CRL
4	CRL
3	CRL
5	CRL
5	CRL
5	CRL
6	CRL
6	CRL
4	CRL
3	CRL
4	CRL
6	CRL
5	CRL
4	CRL
4	CRL
6	CRL
4	CRL
1	CRL
6	CRL
6	CRL
4	CRL
5	CRL
6	CRL
7	CRL
3	CRL
3	CRL
5	CRL
4	CRL
5	CRL
5	CRL
5	CRL
5	CRL
5	CRL
5	CRL
4	CRL
5	CRL
8	CRL
5	CRL
6	CRL
4	CRL
3	CRL
6	CRL
3	CRL
4	CRL
4	CRL
7	CRL
4	CRL
7	CRL
3	CRL
4	CRL
7	CRL
5	CRL
6	CRL
5	CRL
3	CRL
7	CRL
5	CRL
5	CRL
3	CRL
7	CRL
6	CRL
4	CRL
4	CRL
7	CRL
3	CRL
3	CRL
5	CRL
3	CRL
6	CRL
4	CRL
8	CRL
4	CRL
7	CRL
6	CRL
6	CRL
5	CRL
7	CRL
7	CRL
4	CRL
5	CRL
3	CRL
5	CRL
6	CRL
4	CRL
6	CRL
5	CRL
8	CRL
4	CRL
6	CRL
5	CRL
3	CRL
5	CRL
6	CRL
3	CRL
6	CRL
5	CRL
7	CRL
7	CRL
5	CRL
3	CRL
4	CRL
5	CRL
6	CRL
7	CRL
4	CRL
5	CRL
9	CRL
4	CRL
4	CRL
6	CRL
6	CRL
7	CRL
6	CRL
5	CRL
6	CRL
4	CRL
7	CRL
5	CRL
3	CRL
6	CRL
6	CRL
4	CRL
6	CRL
8	CRL
6	CRL
6	CRL
7	CRL
4	CRL
3	CRL
7	CRL
5	CRL
7	CRL
7	CRL
6	CRL
5	CRL
3	CRL
4	CRL
5	CRL
6	CRL
6	CRL
5	CRL
6	CRL
7	CRL
8	CRL
4	CRL
5	CRL
3	CRL
4	CRL
4	CRL
7	CRL
5	CRL
7	CRL
6	CRL
4	CRL
3	CRL
5	CRL
4	CRL
5	CRL
3	CRL
6	CRL
2	CRL
4	CRL
7	CRL
5	CRL
3	CRL
5	CRL
4	CRL
5	CRL
8	CRL
4	CRL
5	CRL
7	CRL
4	CRL
5	CRL
6	CRL
6	CRL
4	CRL
3	CRL
7	CRL
7	CRL
5	CRL
5	CRL
4	CRL
5	CRL
3	CRL
5	CRL
9	CRL
6	CRL
3	CRL
5	CRL
5	CRL
5	CRL
4	CRL
5	CRL
4	CRL
4	CRL
7	CRL
4	CRL
4	CRL
5	CRL
6	CRL
6	CRL
4	CRL
9	CRL
5	CRL
6	CRL
2	CRL
6	CRL
6	CRL
7	CRL
5	CRL
6	CRL
6	CRL
3	CRL
4	CRL
5	CRL
4	CRL
5	CRL
4	CRL
5	CRL
5	CRL
5	CRL
4	CRL
5	CRL
5	CRL
6	CRL
4	CRL
3	CRL
7	CRL
5	CRL
4	CRL
5	CRL
6	CRL
7	CRL
7	CRL
3	CRL
4	CRL
6	CRL
5	CRL
5	CRL
6	CRL
5	CRL
4	CRL
6	CRL
5	CRL
4	CRL
7	CRL
8	CRL
5	CRL
4	CRL
5	CRL
3	CRL
5	CRL
5	CRL
5	CRL
3	CRL
2	CRL
3	CRL
5	CRL
4	CRL
4	CRL
4	CRL
8	CRL
3	CRL
3	CRL
5	CRL
6	CRL
5	CRL
7	CRL
5	CRL
7	CRL
4	CRL
5	CRL
5	CRL
4	CRL
4	CRL
5	CRL
6	CRL
2	CRL
5	CRL
3	CRL
7	CRL
4	CRL
4	CRL
5	CRL
5	CRL
8	CRL
7	CRL
5	CRL
3	CRL
7	CRL
2	CRL
6	CRL
6	CRL
5	CRL
7	CRL
5	CRL
5	CRL
5	CRL
7	CRL
2	CRL
6	CRL
4	CRL
6	CRL
4	CRL
5	CRL
6	CRL
6	CRL
5	CRL
4	CRL
6	CRL
4	CRL
6	CRL
3	CRL
5	CRL
3	CRL
4	CRL
6	CRL
8	CRL
4	CRL
6	CRL
5	CRL
4	CRL
6	CRL
6	CRL
4	CRL
5	CRL
4	CRL
2	CRL
6	CRL
2	CRL
5	CRL
5	CRL
5	CRL
8	CRL
5	CRL
7	CRL
6	CRL
3	CRL
4	CRL
4	CRL
6	CRL
3	CRL
5	CRL
5	CRL
5	CRL
3	CRL
11	CRL
5	CRL
5	CRL
6	CRL
4	CRL
2	CRL
1	CRL
6	CRL
3	CRL
6	CRL
4	CRL
6	CRL
7	CRL
6	CRL
4	CRL
4	CRL
4	CRL
5	CRL
4	CRL
8	CRL
7	CRL
6	CRL
5	CRL
4	CRL
3	CRL
4	CRL
5	CRL
6	CRL
9	CRL
3	CRL
8	CRL
6	CRL
9	CRL
6	CRL
6	CRL
4	CRL
3	CRL
7	CRL
4	CRL
5	CRL
8	CRL
6	CRL
4	CRL
6	CRL
6	CRL
7	CRL
4	CRL
5	CRL
6	CRL
6	CRL
7	CRL
3	CRL
3	CRL
5	CRL
7	CRL
3	CRL
5	CRL
6	CRL
6	CRL
6	CRL
5	CRL
7	CRL
7	CRL
7	CRL
6	CRL
6	CRL
7	CRL
7	CRL
10	CRL
3	CRL
4	CRL
7	CRL
6	CRL
7	CRL
5	CRL
5	CRL
5	CRL
9	CRL
7	CRL
7	CRL
3	CRL
4	CRL
3	CRL
4	CRL
6	CRL
6	CRL
5	CRL
6	CRL
7	CRL
3	CRL
7	CRL
6	CRL
3	CRL
5	CRL
5	CRL
5	CRL
5	CRL
6	CRL
6	CRL
6	CRL
4	CRL
5	CRL
6	CRL
6	CRL
6	CRL
5	CRL
5	CRL
4	CRL
7	CRL
5	CRL
4	CRL
4	CRL
5	CRL
6	CRL
4	CRL
5	CRL
4	CRL
3	CRL
4	CRL
4	CRL
6	CRL
5	CRL
5	CRL
8	CRL
8	CRL
6	CRL
9	CRL
4	CRL
7	CRL
5	CRL
6	CRL
5	CRL
4	CRL
2	CRL
5	CRL
5	CRL
5	CRL
7	CRL
5	CRL
7	CRL
3	CRL
8	CRL
9	CRL
6	CRL
4	CRL
5	CRL
2	CRL
5	CRL
6	CRL
6	CRL
7	CRL
5	CRL
6	CRL
6	CRL
4	CRL
6	CRL
3	CRL
4	CRL
6	CRL
4	CRL
6	CRL
5	CRL
6	CRL
7	CRL
4	CRL
3	CRL
8	CRL
7	CRL
5	CRL
3	CRL
7	CRL
3	CRL
4	CRL
7	CRL
4	CRL
5	CRL
7	CRL
5	CRL
3	CRL
5	CRL
8	CRL
5	CRL
5	CRL
4	CRL
8	CRL
6	CRL
3	CRL
7	CRL
4	CRL
8	CRL
5	CRL
4	CRL
7	CRL
5	CRL
3	CRL
7	CRL
5	CRL
7	CRL
2	CRL
4	CRL
4	CRL
5	CRL
4	CRL
5	CRL
7	CRL
3	CRL
5	CRL
3	CRL
7	CRL
9	CRL
4	CRL
1	CRL
4	CRL
6	CRL
5	CRL
6	CRL
4	CRL
6	CRL
5	CRL
2	CRL
6	CRL
4	CRL
4	CRL
6	CRL
6	CRL
5	CRL
4	CRL
6	CRL
6	CRL
4	CRL
4	CRL
6	CRL
6	CRL
8	CRL
2	CRL
4	CRL
7	CRL
6	CRL
3	CRL
7	CRL
6	CRL
6	CRL
7	CRL
6	CRL
4	CRL
7	CRL
7	CRL
6	CRL
4	CRL
4	CRL
7	CRL
4	CRL
5	CRL
6	CRL
5	CRL
6	CRL
1	CRL
5	CRL
7	CRL
5	CRL
6	CRL
4	CRL
6	CRL
7	CRL
6	CRL
5	CRL
1	CRL
8	CRL
5	CRL
4	CRL
3	CRL
6	CRL
3	CRL
7	CRL
8	CRL
7	CRL
5	CRL
6	CRL
8	CRL
7	CRL
4	CRL
6	CRL
3	CRL
4	CRL
6	CRL
4	CRL
4	CRL
1	CRL
9	CRL
4	CRL
5	CRL
6	CRL
4	CRL
6	CRL
4	CRL
5	CRL
6	CRL
8	CRL
4	CRL
4	CRL
5	CRL
6	CRL
5	CRL
8	CRL
5	CRL
9	CRL
6	CRL
5	CRL
7	CRL
2	CRL
6	CRL
4	CRL
6	CRL
7	CRL
6	CRL
7	CRL
3	CRL
7	CRL
3	CRL
5	CRL
5	CRL
7	CRL
8	CRL
5	CRL
5	CRL
5	CRL
6	CRL
5	CRL
8	CRL
4	CRL
5	CRL
3	CRL
5	CRL
6	CRL
6	CRL
7	CRL
6	CRL
7	CRL
7	CRL
2	CRL
6	CRL
3	CRL
6	CRL
6	CRL
5	CRL
2	CRL
4	CRL
5	CRL
6	CRL
5	CRL
4	CRL
4	CRL
5	CRL
5	CRL
4	CRL
5	CRL
5	CRL
8	CRL
6	CRL
9	CRL
5	CRL
[truncated: 998,000+ more rows]
