# Supplementary material for: Prediction of designer-recombinases for DNA editing with generative deep learning
Source: Nat Commun. 2022 Dec 27;13:7966. doi: 10.1038/s41467-022-35614-6 (PMC9794738; doi:10.1038/s41467-022-35614-6)
Supplement: Supplementary file 8 — Source Data [file 41467_2022_35614_MOESM8_ESM.zip › source_data/Supp._Figure_4a_source_data.csv]

TRL	Smallest Hamming Distance	DataType
loxC-6	4	d[H](PRL)
loxC-6	4	d[H](PRL)
loxC-6	4	d[H](PRL)
loxC-6	8	d[H](PRL)
loxC-6	5	d[H](PRL)
loxC-6	7	d[H](PRL)
loxC-6	6	d[H](PRL)
loxC-6	4	d[H](PRL)
loxC-6	8	d[H](PRL)
loxC-6	5	d[H](PRL)
loxC-6	5	d[H](PRL)
loxC-6	7	d[H](PRL)
loxC-6	7	d[H](PRL)
loxC-6	8	d[H](PRL)
loxC-6	4	d[H](PRL)
loxC-6	8	d[H](PRL)
loxC-6	8	d[H](PRL)
loxC-6	7	d[H](PRL)
loxC-6	4	d[H](PRL)
loxC-6	8	d[H](PRL)
loxC-6	5	d[H](PRL)
loxC-6	4	d[H](PRL)
loxC-6	5	d[H](PRL)
loxC-6	7	d[H](PRL)
loxC-6	4	d[H](PRL)
loxC-6	4	d[H](PRL)
loxC-6	6	d[H](PRL)
loxC-6	4	d[H](PRL)
loxC-6	6	d[H](PRL)
loxC-6	8	d[H](PRL)
loxC-6	8	d[H](PRL)
loxC-6	6	d[H](PRL)
loxC-6	5	d[H](PRL)
loxC-6	8	d[H](PRL)
loxC-6	7	d[H](PRL)
loxC-6	8	d[H](PRL)
loxC-6	4	d[H](PRL)
loxC-6	5	d[H](PRL)
loxC-6	4	d[H](PRL)
loxC-6	4	d[H](PRL)
loxC-6	5	d[H](PRL)
loxC-6	6	d[H](PRL)
loxC-6	7	d[H](PRL)
loxC-6	5	d[H](PRL)
loxC-6	6	d[H](PRL)
loxC-6	7	d[H](PRL)
loxC-6	8	d[H](PRL)
loxC-6	4	d[H](PRL)
loxC-6	4	d[H](PRL)
loxC-6	5	d[H](PRL)
loxC-6	4	d[H](PRL)
loxC-6	4	d[H](PRL)
loxC-6	4	d[H](PRL)
loxC-6	5	d[H](PRL)
loxC-6	5	d[H](PRL)
loxC-6	4	d[H](PRL)
loxC-6	7	d[H](PRL)
loxC-6	7	d[H](PRL)
loxC-6	7	d[H](PRL)
loxC-6	5	d[H](PRL)
loxC-6	5	d[H](PRL)
loxC-6	7	d[H](PRL)
loxC-6	5	d[H](PRL)
loxC-6	4	d[H](PRL)
loxC-6	8	d[H](PRL)
loxC-6	7	d[H](PRL)
loxC-6	6	d[H](PRL)
loxC-6	4	d[H](PRL)
loxC-6	6	d[H](PRL)
loxC-6	5	d[H](PRL)
loxC-6	4	d[H](PRL)
loxC-6	5	d[H](PRL)
loxC-6	5	d[H](PRL)
loxC-6	4	d[H](PRL)
loxC-6	7	d[H](PRL)
loxC-6	5	d[H](PRL)
loxC-6	7	d[H](PRL)
loxC-6	4	d[H](PRL)
loxC-6	4	d[H](PRL)
loxC-6	5	d[H](PRL)
loxC-6	4	d[H](PRL)
loxC-6	7	d[H](PRL)
loxC-6	5	d[H](PRL)
loxC-6	5	d[H](PRL)
loxC-6	8	d[H](PRL)
loxC-6	4	d[H](PRL)
loxC-6	4	d[H](PRL)
loxC-6	4	d[H](PRL)
loxC-6	8	d[H](PRL)
loxC-6	6	d[H](PRL)
loxC-6	7	d[H](PRL)
loxC-6	7	d[H](PRL)
loxC-6	5	d[H](PRL)
loxC-6	4	d[H](PRL)
loxC-6	8	d[H](PRL)
loxC-6	8	d[H](PRL)
loxC-6	7	d[H](PRL)
loxC-6	5	d[H](PRL)
loxC-6	7	d[H](PRL)
loxC-6	4	d[H](PRL)
loxC-6	7	d[H](CRL)
loxC-6	10	d[H](CRL)
loxC-6	9	d[H](CRL)
loxC-6	10	d[H](CRL)
loxC-6	8	d[H](CRL)
loxC-6	8	d[H](CRL)
loxC-6	7	d[H](CRL)
loxC-6	5	d[H](CRL)
loxC-6	6	d[H](CRL)
loxC-6	7	d[H](CRL)
loxC-6	6	d[H](CRL)
loxC-6	4	d[H](CRL)
loxC-6	8	d[H](CRL)
loxC-6	7	d[H](CRL)
loxC-6	7	d[H](CRL)
loxC-6	7	d[H](CRL)
loxC-6	10	d[H](CRL)
loxC-6	4	d[H](CRL)
loxC-6	5	d[H](CRL)
loxC-6	11	d[H](CRL)
loxC-6	6	d[H](CRL)
loxC-6	4	d[H](CRL)
loxC-6	9	d[H](CRL)
loxC-6	7	d[H](CRL)
loxC-6	9	d[H](CRL)
loxC-6	4	d[H](CRL)
loxC-6	2	d[H](CRL)
loxC-6	8	d[H](CRL)
loxC-6	5	d[H](CRL)
loxC-6	5	d[H](CRL)
loxC-6	6	d[H](CRL)
loxC-6	8	d[H](CRL)
loxC-6	6	d[H](CRL)
loxC-6	7	d[H](CRL)
loxC-6	6	d[H](CRL)
loxC-6	10	d[H](CRL)
loxC-6	11	d[H](CRL)
loxC-6	7	d[H](CRL)
loxC-6	11	d[H](CRL)
loxC-6	8	d[H](CRL)
loxC-6	7	d[H](CRL)
loxC-6	4	d[H](CRL)
loxC-6	4	d[H](CRL)
loxC-6	9	d[H](CRL)
loxC-6	8	d[H](CRL)
loxC-6	6	d[H](CRL)
loxC-6	6	d[H](CRL)
loxC-6	9	d[H](CRL)
loxC-6	7	d[H](CRL)
loxC-6	5	d[H](CRL)
loxC-6	5	d[H](CRL)
loxC-6	7	d[H](CRL)
loxC-6	8	d[H](CRL)
loxC-6	4	d[H](CRL)
loxC-6	8	d[H](CRL)
loxC-6	5	d[H](CRL)
loxC-6	6	d[H](CRL)
loxC-6	8	d[H](CRL)
loxC-6	5	d[H](CRL)
loxC-6	6	d[H](CRL)
loxC-6	4	d[H](CRL)
loxC-6	9	d[H](CRL)
loxC-6	8	d[H](CRL)
loxC-6	5	d[H](CRL)
loxC-6	4	d[H](CRL)
loxC-6	10	d[H](CRL)
loxC-6	8	d[H](CRL)
loxC-6	7	d[H](CRL)
loxC-6	6	d[H](CRL)
loxC-6	9	d[H](CRL)
loxC-6	8	d[H](CRL)
loxC-6	9	d[H](CRL)
loxC-6	7	d[H](CRL)
loxC-6	8	d[H](CRL)
loxC-6	9	d[H](CRL)
loxC-6	8	d[H](CRL)
loxC-6	7	d[H](CRL)
loxC-6	5	d[H](CRL)
loxC-6	2	d[H](CRL)
loxC-6	11	d[H](CRL)
loxC-6	4	d[H](CRL)
loxC-6	7	d[H](CRL)
loxC-6	11	d[H](CRL)
loxC-6	8	d[H](CRL)
loxC-6	10	d[H](CRL)
loxC-6	4	d[H](CRL)
loxC-6	10	d[H](CRL)
loxC-6	4	d[H](CRL)
loxC-6	8	d[H](CRL)
loxC-6	4	d[H](CRL)
loxC-6	4	d[H](CRL)
loxC-6	9	d[H](CRL)
loxC-6	6	d[H](CRL)
loxC-6	8	d[H](CRL)
loxC-6	8	d[H](CRL)
loxC-6	7	d[H](CRL)
loxC-6	8	d[H](CRL)
loxC-6	3	d[H](CRL)
loxC-6	5	d[H](CRL)
loxC-6	7	d[H](CRL)
loxC-6	6	d[H](CRL)
loxC-6	5	d[H](CRL)
loxC-6	11	d[H](CRL)
loxC-6	7	d[H](CRL)
loxC-6	9	d[H](CRL)
loxC-6	5	d[H](CRL)
loxC-6	5	d[H](CRL)
loxC-6	5	d[H](CRL)
loxC-6	8	d[H](CRL)
loxC-6	4	d[H](CRL)
loxC-6	9	d[H](CRL)
loxC-6	8	d[H](CRL)
loxC-6	4	d[H](CRL)
loxC-6	5	d[H](CRL)
loxC-6	6	d[H](CRL)
loxC-6	11	d[H](CRL)
loxC-6	4	d[H](CRL)
loxC-6	7	d[H](CRL)
loxC-6	8	d[H](CRL)
loxC-6	6	d[H](CRL)
loxC-6	8	d[H](CRL)
loxC-6	3	d[H](CRL)
loxC-6	7	d[H](CRL)
loxC-6	9	d[H](CRL)
loxC-6	7	d[H](CRL)
loxC-6	8	d[H](CRL)
loxC-6	8	d[H](CRL)
loxC-6	8	d[H](CRL)
loxC-6	7	d[H](CRL)
loxC-6	6	d[H](CRL)
loxC-6	7	d[H](CRL)
loxC-6	7	d[H](CRL)
loxC-6	7	d[H](CRL)
loxC-6	8	d[H](CRL)
loxC-6	8	d[H](CRL)
loxC-6	7	d[H](CRL)
loxC-6	5	d[H](CRL)
loxC-6	7	d[H](CRL)
loxC-6	8	d[H](CRL)
loxC-6	7	d[H](CRL)
loxC-6	9	d[H](CRL)
loxC-6	11	d[H](CRL)
loxC-6	8	d[H](CRL)
loxC-6	4	d[H](CRL)
loxC-6	8	d[H](CRL)
loxC-6	4	d[H](CRL)
loxC-6	7	d[H](CRL)
loxC-6	6	d[H](CRL)
loxC-6	7	d[H](CRL)
loxC-6	2	d[H](CRL)
loxC-6	5	d[H](CRL)
loxC-6	9	d[H](CRL)
loxC-6	5	d[H](CRL)
loxC-6	8	d[H](CRL)
loxC-6	8	d[H](CRL)
loxC-6	7	d[H](CRL)
loxC-6	5	d[H](CRL)
loxC-6	6	d[H](CRL)
loxC-6	9	d[H](CRL)
loxC-6	7	d[H](CRL)
loxC-6	9	d[H](CRL)
loxC-6	8	d[H](CRL)
loxC-6	4	d[H](CRL)
loxC-6	5	d[H](CRL)
loxC-6	6	d[H](CRL)
loxC-6	5	d[H](CRL)
loxC-6	10	d[H](CRL)
loxC-6	5	d[H](CRL)
loxC-6	8	d[H](CRL)
loxC-6	6	d[H](CRL)
loxC-6	6	d[H](CRL)
loxC-6	5	d[H](CRL)
loxC-6	8	d[H](CRL)
loxC-6	7	d[H](CRL)
loxC-6	7	d[H](CRL)
loxC-6	8	d[H](CRL)
loxC-6	3	d[H](CRL)
loxC-6	11	d[H](CRL)
loxC-6	10	d[H](CRL)
loxC-6	12	d[H](CRL)
loxC-6	5	d[H](CRL)
loxC-6	5	d[H](CRL)
loxC-6	9	d[H](CRL)
loxC-6	9	d[H](CRL)
loxC-6	8	d[H](CRL)
loxC-6	4	d[H](CRL)
loxC-6	5	d[H](CRL)
loxC-6	7	d[H](CRL)
loxC-6	7	d[H](CRL)
loxC-6	7	d[H](CRL)
loxC-6	10	d[H](CRL)
loxC-6	5	d[H](CRL)
loxC-6	8	d[H](CRL)
loxC-6	7	d[H](CRL)
loxC-6	12	d[H](CRL)
loxC-6	7	d[H](CRL)
loxC-6	9	d[H](CRL)
loxC-6	4	d[H](CRL)
loxC-6	8	d[H](CRL)
loxC-6	12	d[H](CRL)
loxC-6	4	d[H](CRL)
loxC-6	9	d[H](CRL)
loxC-6	6	d[H](CRL)
loxC-6	6	d[H](CRL)
loxC-6	8	d[H](CRL)
loxC-6	3	d[H](CRL)
loxC-6	4	d[H](CRL)
loxC-6	9	d[H](CRL)
loxC-6	7	d[H](CRL)
loxC-6	8	d[H](CRL)
loxC-6	8	d[H](CRL)
loxC-6	8	d[H](CRL)
loxC-6	8	d[H](CRL)
loxC-6	6	d[H](CRL)
loxC-6	8	d[H](CRL)
loxC-6	10	d[H](CRL)
loxC-6	9	d[H](CRL)
loxC-6	8	d[H](CRL)
loxC-6	4	d[H](CRL)
loxC-6	7	d[H](CRL)
loxC-6	8	d[H](CRL)
loxC-6	5	d[H](CRL)
loxC-6	7	d[H](CRL)
loxC-6	6	d[H](CRL)
loxC-6	7	d[H](CRL)
loxC-6	9	d[H](CRL)
loxC-6	7	d[H](CRL)
loxC-6	8	d[H](CRL)
loxC-6	8	d[H](CRL)
loxC-6	8	d[H](CRL)
loxC-6	5	d[H](CRL)
loxC-6	6	d[H](CRL)
loxC-6	6	d[H](CRL)
loxC-6	10	d[H](CRL)
loxC-6	7	d[H](CRL)
loxC-6	6	d[H](CRL)
loxC-6	8	d[H](CRL)
loxC-6	10	d[H](CRL)
loxC-6	9	d[H](CRL)
loxC-6	6	d[H](CRL)
loxC-6	7	d[H](CRL)
loxC-6	6	d[H](CRL)
loxC-6	8	d[H](CRL)
loxC-6	5	d[H](CRL)
loxC-6	3	d[H](CRL)
loxC-6	6	d[H](CRL)
loxC-6	9	d[H](CRL)
loxC-6	8	d[H](CRL)
loxC-6	8	d[H](CRL)
loxC-6	10	d[H](CRL)
loxC-6	7	d[H](CRL)
loxC-6	8	d[H](CRL)
loxC-6	4	d[H](CRL)
loxC-6	7	d[H](CRL)
loxC-6	8	d[H](CRL)
loxC-6	7	d[H](CRL)
loxC-6	6	d[H](CRL)
loxC-6	8	d[H](CRL)
loxC-6	3	d[H](CRL)
loxC-6	8	d[H](CRL)
loxC-6	11	d[H](CRL)
loxC-6	10	d[H](CRL)
loxC-6	9	d[H](CRL)
loxC-6	9	d[H](CRL)
loxC-6	5	d[H](CRL)
loxC-6	4	d[H](CRL)
loxC-6	11	d[H](CRL)
loxC-6	7	d[H](CRL)
loxC-6	9	d[H](CRL)
loxC-6	9	d[H](CRL)
loxC-6	8	d[H](CRL)
loxC-6	8	d[H](CRL)
loxC-6	11	d[H](CRL)
loxC-6	8	d[H](CRL)
loxC-6	6	d[H](CRL)
loxC-6	8	d[H](CRL)
loxC-6	6	d[H](CRL)
loxC-6	6	d[H](CRL)
loxC-6	9	d[H](CRL)
loxC-6	11	d[H](CRL)
loxC-6	7	d[H](CRL)
loxC-6	6	d[H](CRL)
loxC-6	9	d[H](CRL)
loxC-6	3	d[H](CRL)
loxC-6	7	d[H](CRL)
loxC-6	7	d[H](CRL)
loxC-6	8	d[H](CRL)
loxC-6	5	d[H](CRL)
loxC-6	6	d[H](CRL)
loxC-6	4	d[H](CRL)
loxC-6	9	d[H](CRL)
loxC-6	7	d[H](CRL)
loxC-6	5	d[H](CRL)
loxC-6	1	d[H](CRL)
loxC-6	9	d[H](CRL)
loxC-6	5	d[H](CRL)
loxC-6	4	d[H](CRL)
loxC-6	7	d[H](CRL)
loxC-6	10	d[H](CRL)
loxC-6	9	d[H](CRL)
loxC-6	10	d[H](CRL)
loxC-6	3	d[H](CRL)
loxC-6	4	d[H](CRL)
loxC-6	5	d[H](CRL)
loxC-6	6	d[H](CRL)
loxC-6	7	d[H](CRL)
loxC-6	8	d[H](CRL)
loxC-6	4	d[H](CRL)
loxC-6	7	d[H](CRL)
loxC-6	7	d[H](CRL)
loxC-6	8	d[H](CRL)
loxC-6	10	d[H](CRL)
loxC-6	6	d[H](CRL)
loxC-6	10	d[H](CRL)
loxC-6	9	d[H](CRL)
loxC-6	8	d[H](CRL)
loxC-6	7	d[H](CRL)
loxC-6	9	d[H](CRL)
loxC-6	7	d[H](CRL)
loxC-6	7	d[H](CRL)
loxC-6	7	d[H](CRL)
loxC-6	7	d[H](CRL)
loxC-6	7	d[H](CRL)
loxC-6	3	d[H](CRL)
loxC-6	9	d[H](CRL)
loxC-6	8	d[H](CRL)
loxC-6	10	d[H](CRL)
loxC-6	8	d[H](CRL)
loxC-6	7	d[H](CRL)
loxC-6	5	d[H](CRL)
loxC-6	7	d[H](CRL)
loxC-6	9	d[H](CRL)
loxC-6	8	d[H](CRL)
loxC-6	12	d[H](CRL)
loxC-6	9	d[H](CRL)
loxC-6	9	d[H](CRL)
loxC-6	5	d[H](CRL)
loxC-6	5	d[H](CRL)
loxC-6	7	d[H](CRL)
loxC-6	6	d[H](CRL)
loxC-6	7	d[H](CRL)
loxC-6	9	d[H](CRL)
loxC-6	7	d[H](CRL)
loxC-6	8	d[H](CRL)
loxC-6	10	d[H](CRL)
loxC-6	10	d[H](CRL)
loxC-6	5	d[H](CRL)
loxC-6	7	d[H](CRL)
loxC-6	10	d[H](CRL)
loxC-6	10	d[H](CRL)
loxC-6	5	d[H](CRL)
loxC-6	6	d[H](CRL)
loxC-6	8	d[H](CRL)
loxC-6	5	d[H](CRL)
loxC-6	7	d[H](CRL)
loxC-6	9	d[H](CRL)
loxC-6	7	d[H](CRL)
loxC-6	7	d[H](CRL)
loxC-6	3	d[H](CRL)
loxC-6	5	d[H](CRL)
loxC-6	10	d[H](CRL)
loxC-6	5	d[H](CRL)
loxC-6	8	d[H](CRL)
loxC-6	5	d[H](CRL)
loxC-6	7	d[H](CRL)
loxC-6	8	d[H](CRL)
loxC-6	6	d[H](CRL)
loxC-6	8	d[H](CRL)
loxC-6	7	d[H](CRL)
loxC-6	6	d[H](CRL)
loxC-6	7	d[H](CRL)
loxC-6	4	d[H](CRL)
loxC-6	6	d[H](CRL)
loxC-6	9	d[H](CRL)
loxC-6	9	d[H](CRL)
loxC-6	10	d[H](CRL)
loxC-6	8	d[H](CRL)
loxC-6	9	d[H](CRL)
loxC-6	7	d[H](CRL)
loxC-6	9	d[H](CRL)
loxC-6	8	d[H](CRL)
loxC-6	7	d[H](CRL)
loxC-6	9	d[H](CRL)
loxC-6	9	d[H](CRL)
loxC-6	6	d[H](CRL)
loxC-6	8	d[H](CRL)
loxC-6	6	d[H](CRL)
loxC-6	7	d[H](CRL)
loxC-6	7	d[H](CRL)
loxC-6	9	d[H](CRL)
loxC-6	9	d[H](CRL)
loxC-6	11	d[H](CRL)
loxC-6	9	d[H](CRL)
loxC-6	7	d[H](CRL)
loxC-6	9	d[H](CRL)
loxC-6	8	d[H](CRL)
loxC-6	8	d[H](CRL)
loxC-6	7	d[H](CRL)
loxC-6	10	d[H](CRL)
loxC-6	4	d[H](CRL)
loxC-6	8	d[H](CRL)
loxC-6	5	d[H](CRL)
loxC-6	5	d[H](CRL)
loxC-6	7	d[H](CRL)
loxC-6	10	d[H](CRL)
loxC-6	4	d[H](CRL)
loxC-6	2	d[H](CRL)
loxC-6	9	d[H](CRL)
loxC-6	8	d[H](CRL)
loxC-6	5	d[H](CRL)
loxC-6	8	d[H](CRL)
loxC-6	5	d[H](CRL)
loxC-6	7	d[H](CRL)
loxC-6	7	d[H](CRL)
loxC-6	5	d[H](CRL)
loxC-6	9	d[H](CRL)
loxC-6	8	d[H](CRL)
loxC-6	4	d[H](CRL)
loxC-6	7	d[H](CRL)
loxC-6	7	d[H](CRL)
loxC-6	7	d[H](CRL)
loxC-6	7	d[H](CRL)
loxC-6	5	d[H](CRL)
loxC-6	7	d[H](CRL)
loxC-6	6	d[H](CRL)
loxC-6	9	d[H](CRL)
loxC-6	9	d[H](CRL)
loxC-6	5	d[H](CRL)
loxC-6	8	d[H](CRL)
loxC-6	5	d[H](CRL)
loxC-6	7	d[H](CRL)
loxC-6	11	d[H](CRL)
loxC-6	7	d[H](CRL)
loxC-6	8	d[H](CRL)
loxC-6	4	d[H](CRL)
loxC-6	7	d[H](CRL)
loxC-6	7	d[H](CRL)
loxC-6	11	d[H](CRL)
loxC-6	5	d[H](CRL)
loxC-6	8	d[H](CRL)
loxC-6	7	d[H](CRL)
loxC-6	8	d[H](CRL)
loxC-6	7	d[H](CRL)
loxC-6	7	d[H](CRL)
loxC-6	3	d[H](CRL)
loxC-6	5	d[H](CRL)
loxC-6	8	d[H](CRL)
loxC-6	8	d[H](CRL)
loxC-6	3	d[H](CRL)
loxC-6	9	d[H](CRL)
loxC-6	9	d[H](CRL)
loxC-6	7	d[H](CRL)
loxC-6	7	d[H](CRL)
loxC-6	5	d[H](CRL)
loxC-6	6	d[H](CRL)
loxC-6	8	d[H](CRL)
loxC-6	11	d[H](CRL)
loxC-6	7	d[H](CRL)
loxC-6	6	d[H](CRL)
loxC-6	4	d[H](CRL)
loxC-6	6	d[H](CRL)
loxC-6	9	d[H](CRL)
loxC-6	10	d[H](CRL)
loxC-6	10	d[H](CRL)
loxC-6	6	d[H](CRL)
loxC-6	5	d[H](CRL)
loxC-6	8	d[H](CRL)
loxC-6	10	d[H](CRL)
loxC-6	9	d[H](CRL)
loxC-6	9	d[H](CRL)
loxC-6	7	d[H](CRL)
loxC-6	6	d[H](CRL)
loxC-6	8	d[H](CRL)
loxC-6	9	d[H](CRL)
loxC-6	9	d[H](CRL)
loxC-6	9	d[H](CRL)
loxC-6	10	d[H](CRL)
loxC-6	7	d[H](CRL)
loxC-6	6	d[H](CRL)
loxC-6	10	d[H](CRL)
loxC-6	7	d[H](CRL)
loxC-6	6	d[H](CRL)
loxC-6	4	d[H](CRL)
loxC-6	6	d[H](CRL)
loxC-6	8	d[H](CRL)
loxC-6	9	d[H](CRL)
loxC-6	9	d[H](CRL)
loxC-6	7	d[H](CRL)
loxC-6	10	d[H](CRL)
loxC-6	2	d[H](CRL)
loxC-6	6	d[H](CRL)
loxC-6	8	d[H](CRL)
loxC-6	9	d[H](CRL)
loxC-6	10	d[H](CRL)
loxC-6	7	d[H](CRL)
loxC-6	10	d[H](CRL)
loxC-6	8	d[H](CRL)
loxC-6	7	d[H](CRL)
loxC-6	9	d[H](CRL)
loxC-6	8	d[H](CRL)
loxC-6	8	d[H](CRL)
loxC-6	2	d[H](CRL)
loxC-6	6	d[H](CRL)
loxC-6	8	d[H](CRL)
loxC-6	9	d[H](CRL)
loxC-6	8	d[H](CRL)
loxC-6	9	d[H](CRL)
loxC-6	9	d[H](CRL)
loxC-6	6	d[H](CRL)
loxC-6	8	d[H](CRL)
loxC-6	9	d[H](CRL)
loxC-6	6	d[H](CRL)
loxC-6	9	d[H](CRL)
loxC-6	8	d[H](CRL)
loxC-6	8	d[H](CRL)
loxC-6	11	d[H](CRL)
loxC-6	5	d[H](CRL)
loxC-6	11	d[H](CRL)
loxC-6	8	d[H](CRL)
loxC-6	9	d[H](CRL)
loxC-6	7	d[H](CRL)
loxC-6	6	d[H](CRL)
loxC-6	12	d[H](CRL)
loxC-6	9	d[H](CRL)
loxC-6	7	d[H](CRL)
loxC-6	6	d[H](CRL)
loxC-6	12	d[H](CRL)
loxC-6	6	d[H](CRL)
loxC-6	5	d[H](CRL)
loxC-6	7	d[H](CRL)
loxC-6	5	d[H](CRL)
loxC-6	9	d[H](CRL)
loxC-6	5	d[H](CRL)
loxC-6	6	d[H](CRL)
loxC-6	4	d[H](CRL)
loxC-6	12	d[H](CRL)
loxC-6	6	d[H](CRL)
loxC-6	8	d[H](CRL)
loxC-6	7	d[H](CRL)
loxC-6	10	d[H](CRL)
loxC-6	5	d[H](CRL)
loxC-6	5	d[H](CRL)
loxC-6	5	d[H](CRL)
loxC-6	6	d[H](CRL)
loxC-6	9	d[H](CRL)
loxC-6	5	d[H](CRL)
loxC-6	8	d[H](CRL)
loxC-6	9	d[H](CRL)
loxC-6	8	d[H](CRL)
loxC-6	7	d[H](CRL)
loxC-6	9	d[H](CRL)
loxC-6	9	d[H](CRL)
loxC-6	7	d[H](CRL)
loxC-6	9	d[H](CRL)
loxC-6	5	d[H](CRL)
loxC-6	4	d[H](CRL)
loxC-6	8	d[H](CRL)
loxC-6	11	d[H](CRL)
loxC-6	7	d[H](CRL)
loxC-6	5	d[H](CRL)
loxC-6	8	d[H](CRL)
loxC-6	7	d[H](CRL)
loxC-6	6	d[H](CRL)
loxC-6	7	d[H](CRL)
loxC-6	9	d[H](CRL)
loxC-6	8	d[H](CRL)
loxC-6	6	d[H](CRL)
loxC-6	6	d[H](CRL)
loxC-6	8	d[H](CRL)
loxC-6	6	d[H](CRL)
loxC-6	7	d[H](CRL)
loxC-6	7	d[H](CRL)
loxC-6	6	d[H](CRL)
loxC-6	7	d[H](CRL)
loxC-6	9	d[H](CRL)
loxC-6	9	d[H](CRL)
loxC-6	6	d[H](CRL)
loxC-6	9	d[H](CRL)
loxC-6	7	d[H](CRL)
loxC-6	5	d[H](CRL)
loxC-6	10	d[H](CRL)
loxC-6	8	d[H](CRL)
loxC-6	6	d[H](CRL)
loxC-6	10	d[H](CRL)
loxC-6	9	d[H](CRL)
loxC-6	6	d[H](CRL)
loxC-6	4	d[H](CRL)
loxC-6	8	d[H](CRL)
loxC-6	8	d[H](CRL)
loxC-6	9	d[H](CRL)
loxC-6	8	d[H](CRL)
loxC-6	7	d[H](CRL)
loxC-6	5	d[H](CRL)
loxC-6	8	d[H](CRL)
loxC-6	7	d[H](CRL)
loxC-6	8	d[H](CRL)
loxC-6	11	d[H](CRL)
loxC-6	8	d[H](CRL)
loxC-6	7	d[H](CRL)
loxC-6	8	d[H](CRL)
loxC-6	9	d[H](CRL)
loxC-6	8	d[H](CRL)
loxC-6	7	d[H](CRL)
loxC-6	11	d[H](CRL)
loxC-6	7	d[H](CRL)
loxC-6	8	d[H](CRL)
loxC-6	7	d[H](CRL)
loxC-6	10	d[H](CRL)
loxC-6	9	d[H](CRL)
loxC-6	11	d[H](CRL)
loxC-6	9	d[H](CRL)
loxC-6	5	d[H](CRL)
loxC-6	7	d[H](CRL)
loxC-6	4	d[H](CRL)
loxC-6	6	d[H](CRL)
loxC-6	6	d[H](CRL)
loxC-6	8	d[H](CRL)
loxC-6	6	d[H](CRL)
loxC-6	9	d[H](CRL)
loxC-6	11	d[H](CRL)
loxC-6	11	d[H](CRL)
loxC-6	7	d[H](CRL)
loxC-6	6	d[H](CRL)
loxC-6	5	d[H](CRL)
loxC-6	6	d[H](CRL)
loxC-6	9	d[H](CRL)
loxC-6	3	d[H](CRL)
loxC-6	11	d[H](CRL)
loxC-6	6	d[H](CRL)
loxC-6	6	d[H](CRL)
loxC-6	7	d[H](CRL)
loxC-6	8	d[H](CRL)
loxC-6	9	d[H](CRL)
loxC-6	4	d[H](CRL)
loxC-6	9	d[H](CRL)
loxC-6	11	d[H](CRL)
loxC-6	9	d[H](CRL)
loxC-6	7	d[H](CRL)
loxC-6	7	d[H](CRL)
loxC-6	9	d[H](CRL)
loxC-6	5	d[H](CRL)
loxC-6	11	d[H](CRL)
loxC-6	10	d[H](CRL)
loxC-6	8	d[H](CRL)
loxC-6	9	d[H](CRL)
loxC-6	5	d[H](CRL)
loxC-6	11	d[H](CRL)
loxC-6	6	d[H](CRL)
loxC-6	7	d[H](CRL)
loxC-6	6	d[H](CRL)
loxC-6	7	d[H](CRL)
loxC-6	5	d[H](CRL)
loxC-6	5	d[H](CRL)
loxC-6	6	d[H](CRL)
loxC-6	7	d[H](CRL)
loxC-6	7	d[H](CRL)
loxC-6	10	d[H](CRL)
loxC-6	5	d[H](CRL)
loxC-6	6	d[H](CRL)
loxC-6	12	d[H](CRL)
loxC-6	5	d[H](CRL)
loxC-6	3	d[H](CRL)
loxC-6	10	d[H](CRL)
loxC-6	7	d[H](CRL)
loxC-6	7	d[H](CRL)
loxC-6	10	d[H](CRL)
loxC-6	5	d[H](CRL)
loxC-6	8	d[H](CRL)
loxC-6	11	d[H](CRL)
loxC-6	7	d[H](CRL)
loxC-6	6	d[H](CRL)
loxC-6	8	d[H](CRL)
loxC-6	5	d[H](CRL)
loxC-6	9	d[H](CRL)
loxC-6	5	d[H](CRL)
loxC-6	6	d[H](CRL)
loxC-6	6	d[H](CRL)
loxC-6	9	d[H](CRL)
loxC-6	7	d[H](CRL)
loxC-6	12	d[H](CRL)
loxC-6	10	d[H](CRL)
loxC-6	7	d[H](CRL)
loxC-6	6	d[H](CRL)
loxC-6	9	d[H](CRL)
loxC-6	2	d[H](CRL)
loxC-6	9	d[H](CRL)
loxC-6	6	d[H](CRL)
loxC-6	7	d[H](CRL)
loxC-6	5	d[H](CRL)
loxC-6	10	d[H](CRL)
loxC-6	9	d[H](CRL)
loxC-6	11	d[H](CRL)
loxC-6	10	d[H](CRL)
loxC-6	6	d[H](CRL)
loxC-6	6	d[H](CRL)
loxC-6	8	d[H](CRL)
loxC-6	7	d[H](CRL)
loxC-6	6	d[H](CRL)
loxC-6	9	d[H](CRL)
loxC-6	3	d[H](CRL)
loxC-6	10	d[H](CRL)
loxC-6	7	d[H](CRL)
loxC-6	5	d[H](CRL)
loxC-6	7	d[H](CRL)
loxC-6	7	d[H](CRL)
loxC-6	9	d[H](CRL)
loxC-6	9	d[H](CRL)
loxC-6	9	d[H](CRL)
loxC-6	6	d[H](CRL)
loxC-6	9	d[H](CRL)
loxC-6	7	d[H](CRL)
loxC-6	8	d[H](CRL)
loxC-6	7	d[H](CRL)
loxC-6	9	d[H](CRL)
loxC-6	10	d[H](CRL)
loxC-6	7	d[H](CRL)
loxC-6	9	d[H](CRL)
loxC-6	8	d[H](CRL)
loxC-6	8	d[H](CRL)
loxC-6	9	d[H](CRL)
loxC-6	7	d[H](CRL)
loxC-6	7	d[H](CRL)
loxC-6	8	d[H](CRL)
loxC-6	5	d[H](CRL)
loxC-6	6	d[H](CRL)
loxC-6	7	d[H](CRL)
loxC-6	3	d[H](CRL)
loxC-6	4	d[H](CRL)
loxC-6	7	d[H](CRL)
loxC-6	3	d[H](CRL)
loxC-6	6	d[H](CRL)
loxC-6	7	d[H](CRL)
loxC-6	5	d[H](CRL)
loxC-6	6	d[H](CRL)
loxC-6	8	d[H](CRL)
loxC-6	11	d[H](CRL)
loxC-6	9	d[H](CRL)
loxC-6	10	d[H](CRL)
loxC-6	6	d[H](CRL)
loxC-6	1	d[H](CRL)
loxC-6	12	d[H](CRL)
loxC-6	4	d[H](CRL)
loxC-6	10	d[H](CRL)
loxC-6	7	d[H](CRL)
loxC-6	5	d[H](CRL)
loxC-6	6	d[H](CRL)
loxC-6	7	d[H](CRL)
loxC-6	7	d[H](CRL)
loxC-6	6	d[H](CRL)
loxC-6	8	d[H](CRL)
loxC-6	9	d[H](CRL)
loxC-6	7	d[H](CRL)
loxC-6	7	d[H](CRL)
loxC-6	4	d[H](CRL)
loxC-6	6	d[H](CRL)
loxC-6	7	d[H](CRL)
loxC-6	5	d[H](CRL)
loxC-6	6	d[H](CRL)
loxC-6	6	d[H](CRL)
loxC-6	6	d[H](CRL)
loxC-6	8	d[H](CRL)
loxC-6	10	d[H](CRL)
loxC-6	9	d[H](CRL)
loxC-6	7	d[H](CRL)
loxC-6	7	d[H](CRL)
loxC-6	6	d[H](CRL)
loxC-6	7	d[H](CRL)
loxC-6	7	d[H](CRL)
loxC-6	9	d[H](CRL)
loxC-6	6	d[H](CRL)
loxC-6	9	d[H](CRL)
loxC-6	9	d[H](CRL)
loxC-6	9	d[H](CRL)
loxC-6	6	d[H](CRL)
loxC-6	8	d[H](CRL)
loxC-6	3	d[H](CRL)
loxC-6	9	d[H](CRL)
loxC-6	8	d[H](CRL)
loxC-6	8	d[H](CRL)
loxC-6	6	d[H](CRL)
loxC-6	5	d[H](CRL)
loxC-6	6	d[H](CRL)
loxC-6	10	d[H](CRL)
loxC-6	10	d[H](CRL)
loxC-6	8	d[H](CRL)
loxC-6	9	d[H](CRL)
loxC-6	7	d[H](CRL)
loxC-6	5	d[H](CRL)
loxC-6	9	d[H](CRL)
loxC-6	11	d[H](CRL)
loxC-6	8	d[H](CRL)
loxC-6	11	d[H](CRL)
loxC-6	5	d[H](CRL)
loxC-6	6	d[H](CRL)
loxC-6	9	d[H](CRL)
loxC-6	7	d[H](CRL)
loxC-6	11	d[H](CRL)
loxC-6	4	d[H](CRL)
loxC-6	10	d[H](CRL)
loxC-6	7	d[H](CRL)
loxC-6	9	d[H](CRL)
loxC-6	9	d[H](CRL)
loxC-6	9	d[H](CRL)
loxC-6	8	d[H](CRL)
loxC-6	9	d[H](CRL)
loxC-6	8	d[H](CRL)
loxC-6	7	d[H](CRL)
loxC-6	8	d[H](CRL)
loxC-6	8	d[H](CRL)
loxC-6	10	d[H](CRL)
loxC-6	7	d[H](CRL)
loxC-6	9	d[H](CRL)
loxC-6	5	d[H](CRL)
loxC-6	8	d[H](CRL)
loxC-6	7	d[H](CRL)
loxC-6	5	d[H](CRL)
loxC-6	7	d[H](CRL)
loxC-6	11	d[H](CRL)
loxC-6	9	d[H](CRL)
loxC-6	8	d[H](CRL)
loxC-6	10	d[H](CRL)
loxC-6	5	d[H](CRL)
loxC-6	5	d[H](CRL)
loxC-6	8	d[H](CRL)
loxC-6	5	d[H](CRL)
loxC-6	5	d[H](CRL)
loxC-6	9	d[H](CRL)
loxC-6	10	d[H](CRL)
loxC-6	10	d[H](CRL)
loxC-6	6	d[H](CRL)
loxC-6	9	d[H](CRL)
loxC-6	4	d[H](CRL)
loxC-6	8	d[H](CRL)
loxC-6	9	d[H](CRL)
loxC-6	7	d[H](CRL)
loxC-6	8	d[H](CRL)
loxC-6	6	d[H](CRL)
loxC-6	4	d[H](CRL)
loxC-6	6	d[H](CRL)
loxC-6	5	d[H](CRL)
loxC-6	8	d[H](CRL)
loxC-6	10	d[H](CRL)
loxC-6	9	d[H](CRL)
loxC-6	9	d[H](CRL)
loxC-6	9	d[H](CRL)
loxC-6	11	d[H](CRL)
loxC-6	6	d[H](CRL)
loxC-6	11	d[H](CRL)
loxC-6	7	d[H](CRL)
loxC-6	8	d[H](CRL)
loxC-6	5	d[H](CRL)
loxC-6	10	d[H](CRL)
loxC-6	9	d[H](CRL)
loxC-6	5	d[H](CRL)
loxC-6	8	d[H](CRL)
loxC-6	6	d[H](CRL)
loxC-6	6	d[H](CRL)
loxC-6	6	d[H](CRL)
loxC-6	5	d[H](CRL)
loxC-6	5	d[H](CRL)
loxC-6	8	d[H](CRL)
loxC-6	7	d[H](CRL)
loxC-6	8	d[H](CRL)
loxC-6	7	d[H](CRL)
loxC-6	9	d[H](CRL)
loxC-6	4	d[H](CRL)
loxC-6	8	d[H](CRL)
loxC-6	4	d[H](CRL)
loxC-6	8	d[H](CRL)
loxC-6	5	d[H](CRL)
loxC-6	5	d[H](CRL)
loxC-6	9	d[H](CRL)
loxC-6	5	d[H](CRL)
loxC-6	10	d[H](CRL)
loxC-6	8	d[H](CRL)
loxC-6	6	d[H](CRL)
loxC-6	7	d[H](CRL)
loxC-6	8	d[H](CRL)
loxC-6	4	d[H](CRL)
loxC-6	7	d[H](CRL)
loxC-6	8	d[H](CRL)
loxC-6	5	d[H](CRL)
loxC-6	4	d[H](CRL)
loxC-6	6	d[H](CRL)
loxC-6	5	d[H](CRL)
loxC-6	6	d[H](CRL)
loxC-6	8	d[H](CRL)
loxC-6	9	d[H](CRL)
loxC-6	5	d[H](CRL)
loxC-6	9	d[H](CRL)
loxC-6	11	d[H](CRL)
loxC-6	6	d[H](CRL)
loxC-6	8	d[H](CRL)
loxC-6	7	d[H](CRL)
loxC-6	6	d[H](CRL)
loxC-6	11	d[H](CRL)
loxC-6	4	d[H](CRL)
loxC-6	5	d[H](CRL)
loxC-6	6	d[H](CRL)
loxC-6	11	d[H](CRL)
loxC-6	6	d[H](CRL)
loxC-6	5	d[H](CRL)
loxC-6	10	d[H](CRL)
loxC-6	5	d[H](CRL)
loxC-6	7	d[H](CRL)
loxC-6	7	d[H](CRL)
loxC-6	12	d[H](CRL)
loxC-6	6	d[H](CRL)
loxC-6	8	d[H](CRL)
loxC-6	7	d[H](CRL)
loxC-6	7	d[H](CRL)
loxC-6	8	d[H](CRL)
loxC-6	8	d[H](CRL)
loxC-6	5	d[H](CRL)
loxC-6	10	d[H](CRL)
loxC-6	6	d[H](CRL)
loxC-6	6	d[H](CRL)
loxC-6	7	d[H](CRL)
loxC-6	9	d[H](CRL)
loxC-6	2	d[H](CRL)
loxC-6	7	d[H](CRL)
loxC-6	7	d[H](CRL)
loxC-6	5	d[H](CRL)
loxC-6	11	d[H](CRL)
loxC-6	6	d[H](CRL)
loxC-6	9	d[H](CRL)
loxC-6	7	d[H](CRL)
loxC-6	9	d[H](CRL)
loxC-6	7	d[H](CRL)
loxC-6	9	d[H](CRL)
loxC-6	8	d[H](CRL)
loxC-6	7	d[H](CRL)
loxC-6	7	d[H](CRL)
loxC-6	7	d[H](CRL)
loxC-6	9	d[H](CRL)
loxC-6	6	d[H](CRL)
loxC-6	5	d[H](CRL)
loxC-6	5	d[H](CRL)
loxC-6	9	d[H](CRL)
loxC-6	8	d[H](CRL)
loxC-6	7	d[H](CRL)
loxC-6	9	d[H](CRL)
loxC-6	6	d[H](CRL)
loxC-6	9	d[H](CRL)
loxC-6	9	d[H](CRL)
loxC-6	5	d[H](CRL)
loxC-6	6	d[H](CRL)
loxC-6	9	d[H](CRL)
loxC-6	10	d[H](CRL)
loxC-6	8	d[H](CRL)
loxC-6	6	d[H](CRL)
loxC-6	7	d[H](CRL)
loxC-6	8	d[H](CRL)
loxC-6	4	d[H](CRL)
loxC-6	4	d[H](CRL)
loxC-6	7	d[H](CRL)
loxC-6	8	d[H](CRL)
loxC-6	8	d[H](CRL)
loxC-6	9	d[H](CRL)
loxC-6	6	d[H](CRL)
loxC-6	6	d[H](CRL)
loxC-6	3	d[H](CRL)
loxC-6	8	d[H](CRL)
loxC-6	9	d[H](CRL)
loxC-6	6	d[H](CRL)
loxC-6	7	d[H](CRL)
loxC-6	9	d[H](CRL)
loxC-6	4	d[H](CRL)
loxC-6	7	d[H](CRL)
loxC-6	7	d[H](CRL)
loxC-6	4	d[H](CRL)
loxC-6	9	d[H](CRL)
loxC-6	6	d[H](CRL)
loxC-6	11	d[H](CRL)
loxC-6	4	d[H](CRL)
loxC-6	8	d[H](CRL)
loxC-6	10	d[H](CRL)
loxC-6	9	d[H](CRL)
loxC-6	8	d[H](CRL)
loxC-6	7	d[H](CRL)
loxC-6	8	d[H](CRL)
loxC-6	7	d[H](CRL)
loxC-6	7	d[H](CRL)
loxC-6	6	d[H](CRL)
loxC-6	9	d[H](CRL)
loxC-6	3	d[H](CRL)
loxC-6	11	d[H](CRL)
loxC-6	5	d[H](CRL)
loxC-6	11	d[H](CRL)
loxC-6	7	d[H](CRL)
loxC-6	10	d[H](CRL)
loxC-6	8	d[H](CRL)
loxC-6	10	d[H](CRL)
loxC-6	5	d[H](CRL)
loxC-6	8	d[H](CRL)
loxC-6	7	d[H](CRL)
loxC-6	6	d[H](CRL)
loxC-6	8	d[H](CRL)
loxC-6	9	d[H](CRL)
loxC-6	5	d[H](CRL)
loxC-1	1	d[H](PRL)
loxC-1	2	d[H](PRL)
loxC-1	4	d[H](PRL)
loxC-1	1	d[H](PRL)
loxC-1	1	d[H](PRL)
loxC-1	4	d[H](PRL)
loxC-1	2	d[H](PRL)
loxC-1	1	d[H](PRL)
loxC-1	2	d[H](PRL)
loxC-1	2	d[H](PRL)
loxC-1	2	d[H](PRL)
loxC-1	1	d[H](PRL)
loxC-1	1	d[H](PRL)
loxC-1	1	d[H](PRL)
loxC-1	2	d[H](PRL)
loxC-1	4	d[H](PRL)
loxC-1	2	d[H](PRL)
loxC-1	2	d[H](PRL)
loxC-1	2	d[H](PRL)
loxC-1	4	d[H](PRL)
loxC-1	2	d[H](PRL)
loxC-1	1	d[H](PRL)
loxC-1	1	d[H](PRL)
loxC-1	1	d[H](PRL)
loxC-1	2	d[H](PRL)
loxC-1	2	d[H](PRL)
loxC-1	1	d[H](PRL)
loxC-1	1	d[H](PRL)
loxC-1	2	d[H](PRL)
loxC-1	1	d[H](PRL)
loxC-1	1	d[H](PRL)
loxC-1	2	d[H](PRL)
loxC-1	1	d[H](PRL)
loxC-1	2	d[H](PRL)
loxC-1	2	d[H](PRL)
loxC-1	2	d[H](PRL)
loxC-1	1	d[H](PRL)
loxC-1	2	d[H](PRL)
loxC-1	1	d[H](PRL)
loxC-1	2	d[H](PRL)
loxC-1	2	d[H](PRL)
loxC-1	2	d[H](PRL)
loxC-1	1	d[H](PRL)
loxC-1	1	d[H](PRL)
loxC-1	1	d[H](PRL)
loxC-1	2	d[H](PRL)
loxC-1	1	d[H](PRL)
loxC-1	1	d[H](PRL)
loxC-1	1	d[H](PRL)
loxC-1	1	d[H](PRL)
loxC-1	3	d[H](PRL)
loxC-1	2	d[H](PRL)
loxC-1	2	d[H](PRL)
loxC-1	1	d[H](PRL)
loxC-1	2	d[H](PRL)
loxC-1	1	d[H](PRL)
loxC-1	2	d[H](PRL)
loxC-1	1	d[H](PRL)
loxC-1	2	d[H](PRL)
loxC-1	2	d[H](PRL)
loxC-1	1	d[H](PRL)
loxC-1	1	d[H](PRL)
loxC-1	4	d[H](PRL)
loxC-1	2	d[H](PRL)
loxC-1	1	d[H](PRL)
loxC-1	2	d[H](PRL)
loxC-1	2	d[H](PRL)
loxC-1	1	d[H](PRL)
loxC-1	4	d[H](PRL)
loxC-1	1	d[H](PRL)
loxC-1	1	d[H](PRL)
loxC-1	2	d[H](PRL)
loxC-1	4	d[H](PRL)
loxC-1	2	d[H](PRL)
loxC-1	1	d[H](PRL)
loxC-1	1	d[H](PRL)
loxC-1	2	d[H](PRL)
loxC-1	1	d[H](PRL)
loxC-1	1	d[H](PRL)
loxC-1	2	d[H](PRL)
loxC-1	4	d[H](PRL)
loxC-1	2	d[H](PRL)
loxC-1	2	d[H](PRL)
loxC-1	2	d[H](PRL)
loxC-1	2	d[H](PRL)
loxC-1	1	d[H](PRL)
loxC-1	2	d[H](PRL)
loxC-1	2	d[H](PRL)
loxC-1	1	d[H](PRL)
loxC-1	2	d[H](PRL)
loxC-1	1	d[H](PRL)
loxC-1	1	d[H](PRL)
loxC-1	2	d[H](PRL)
loxC-1	4	d[H](PRL)
loxC-1	2	d[H](PRL)
loxC-1	4	d[H](PRL)
loxC-1	1	d[H](PRL)
loxC-1	1	d[H](PRL)
loxC-1	2	d[H](PRL)
loxC-1	2	d[H](PRL)
loxC-1	4	d[H](CRL)
loxC-1	6	d[H](CRL)
loxC-1	7	d[H](CRL)
loxC-1	2	d[H](CRL)
loxC-1	6	d[H](CRL)
loxC-1	5	d[H](CRL)
loxC-1	6	d[H](CRL)
loxC-1	5	d[H](CRL)
loxC-1	4	d[H](CRL)
loxC-1	4	d[H](CRL)
loxC-1	4	d[H](CRL)
loxC-1	4	d[H](CRL)
loxC-1	8	d[H](CRL)
loxC-1	5	d[H](CRL)
loxC-1	5	d[H](CRL)
loxC-1	6	d[H](CRL)
loxC-1	3	d[H](CRL)
loxC-1	6	d[H](CRL)
loxC-1	4	d[H](CRL)
loxC-1	5	d[H](CRL)
loxC-1	8	d[H](CRL)
loxC-1	3	d[H](CRL)
loxC-1	6	d[H](CRL)
loxC-1	5	d[H](CRL)
loxC-1	6	d[H](CRL)
loxC-1	6	d[H](CRL)
loxC-1	6	d[H](CRL)
loxC-1	5	d[H](CRL)
loxC-1	3	d[H](CRL)
loxC-1	2	d[H](CRL)
loxC-1	5	d[H](CRL)
loxC-1	3	d[H](CRL)
loxC-1	8	d[H](CRL)
loxC-1	7	d[H](CRL)
loxC-1	5	d[H](CRL)
loxC-1	3	d[H](CRL)
loxC-1	4	d[H](CRL)
loxC-1	7	d[H](CRL)
loxC-1	6	d[H](CRL)
loxC-1	6	d[H](CRL)
loxC-1	5	d[H](CRL)
loxC-1	8	d[H](CRL)
loxC-1	9	d[H](CRL)
loxC-1	6	d[H](CRL)
loxC-1	4	d[H](CRL)
loxC-1	8	d[H](CRL)
loxC-1	7	d[H](CRL)
loxC-1	7	d[H](CRL)
loxC-1	3	d[H](CRL)
loxC-1	3	d[H](CRL)
loxC-1	6	d[H](CRL)
loxC-1	6	d[H](CRL)
loxC-1	7	d[H](CRL)
loxC-1	2	d[H](CRL)
loxC-1	4	d[H](CRL)
loxC-1	5	d[H](CRL)
loxC-1	8	d[H](CRL)
loxC-1	7	d[H](CRL)
loxC-1	4	d[H](CRL)
loxC-1	4	d[H](CRL)
loxC-1	5	d[H](CRL)
loxC-1	8	d[H](CRL)
loxC-1	5	d[H](CRL)
loxC-1	4	d[H](CRL)
loxC-1	7	d[H](CRL)
loxC-1	5	d[H](CRL)
loxC-1	8	d[H](CRL)
loxC-1	9	d[H](CRL)
loxC-1	6	d[H](CRL)
loxC-1	2	d[H](CRL)
loxC-1	5	d[H](CRL)
loxC-1	5	d[H](CRL)
loxC-1	3	d[H](CRL)
loxC-1	8	d[H](CRL)
loxC-1	6	d[H](CRL)
loxC-1	5	d[H](CRL)
loxC-1	5	d[H](CRL)
loxC-1	7	d[H](CRL)
loxC-1	3	d[H](CRL)
loxC-1	7	d[H](CRL)
loxC-1	7	d[H](CRL)
loxC-1	2	d[H](CRL)
loxC-1	4	d[H](CRL)
loxC-1	6	d[H](CRL)
loxC-1	4	d[H](CRL)
loxC-1	7	d[H](CRL)
loxC-1	8	d[H](CRL)
loxC-1	10	d[H](CRL)
loxC-1	5	d[H](CRL)
loxC-1	6	d[H](CRL)
loxC-1	7	d[H](CRL)
loxC-1	7	d[H](CRL)
loxC-1	4	d[H](CRL)
loxC-1	3	d[H](CRL)
loxC-1	5	d[H](CRL)
loxC-1	5	d[H](CRL)
loxC-1	5	d[H](CRL)
loxC-1	6	d[H](CRL)
loxC-1	6	d[H](CRL)
loxC-1	4	d[H](CRL)
loxC-1	3	d[H](CRL)
loxC-1	4	d[H](CRL)
loxC-1	6	d[H](CRL)
loxC-1	5	d[H](CRL)
loxC-1	4	d[H](CRL)
loxC-1	4	d[H](CRL)
loxC-1	6	d[H](CRL)
loxC-1	4	d[H](CRL)
loxC-1	1	d[H](CRL)
loxC-1	6	d[H](CRL)
loxC-1	6	d[H](CRL)
loxC-1	4	d[H](CRL)
loxC-1	5	d[H](CRL)
loxC-1	6	d[H](CRL)
loxC-1	7	d[H](CRL)
loxC-1	3	d[H](CRL)
loxC-1	3	d[H](CRL)
loxC-1	5	d[H](CRL)
loxC-1	4	d[H](CRL)
loxC-1	5	d[H](CRL)
loxC-1	5	d[H](CRL)
loxC-1	5	d[H](CRL)
loxC-1	5	d[H](CRL)
loxC-1	5	d[H](CRL)
loxC-1	5	d[H](CRL)
loxC-1	4	d[H](CRL)
loxC-1	5	d[H](CRL)
loxC-1	8	d[H](CRL)
loxC-1	5	d[H](CRL)
loxC-1	6	d[H](CRL)
loxC-1	4	d[H](CRL)
loxC-1	3	d[H](CRL)
loxC-1	6	d[H](CRL)
loxC-1	3	d[H](CRL)
loxC-1	4	d[H](CRL)
loxC-1	4	d[H](CRL)
loxC-1	7	d[H](CRL)
loxC-1	4	d[H](CRL)
loxC-1	7	d[H](CRL)
loxC-1	3	d[H](CRL)
loxC-1	4	d[H](CRL)
loxC-1	7	d[H](CRL)
loxC-1	5	d[H](CRL)
loxC-1	6	d[H](CRL)
loxC-1	5	d[H](CRL)
loxC-1	3	d[H](CRL)
loxC-1	7	d[H](CRL)
loxC-1	5	d[H](CRL)
loxC-1	5	d[H](CRL)
loxC-1	3	d[H](CRL)
loxC-1	7	d[H](CRL)
loxC-1	6	d[H](CRL)
loxC-1	4	d[H](CRL)
loxC-1	4	d[H](CRL)
loxC-1	7	d[H](CRL)
loxC-1	3	d[H](CRL)
loxC-1	3	d[H](CRL)
loxC-1	5	d[H](CRL)
loxC-1	3	d[H](CRL)
loxC-1	6	d[H](CRL)
loxC-1	4	d[H](CRL)
loxC-1	8	d[H](CRL)
loxC-1	4	d[H](CRL)
loxC-1	7	d[H](CRL)
loxC-1	6	d[H](CRL)
loxC-1	6	d[H](CRL)
loxC-1	5	d[H](CRL)
loxC-1	7	d[H](CRL)
loxC-1	7	d[H](CRL)
loxC-1	4	d[H](CRL)
loxC-1	5	d[H](CRL)
loxC-1	3	d[H](CRL)
loxC-1	5	d[H](CRL)
loxC-1	6	d[H](CRL)
loxC-1	4	d[H](CRL)
loxC-1	6	d[H](CRL)
loxC-1	5	d[H](CRL)
loxC-1	8	d[H](CRL)
loxC-1	4	d[H](CRL)
loxC-1	6	d[H](CRL)
loxC-1	5	d[H](CRL)
loxC-1	3	d[H](CRL)
loxC-1	5	d[H](CRL)
loxC-1	6	d[H](CRL)
loxC-1	3	d[H](CRL)
loxC-1	6	d[H](CRL)
loxC-1	5	d[H](CRL)
loxC-1	7	d[H](CRL)
loxC-1	7	d[H](CRL)
loxC-1	5	d[H](CRL)
loxC-1	3	d[H](CRL)
loxC-1	4	d[H](CRL)
loxC-1	5	d[H](CRL)
loxC-1	6	d[H](CRL)
loxC-1	7	d[H](CRL)
loxC-1	4	d[H](CRL)
loxC-1	5	d[H](CRL)
loxC-1	9	d[H](CRL)
loxC-1	4	d[H](CRL)
loxC-1	4	d[H](CRL)
loxC-1	6	d[H](CRL)
loxC-1	6	d[H](CRL)
loxC-1	7	d[H](CRL)
loxC-1	6	d[H](CRL)
loxC-1	5	d[H](CRL)
loxC-1	6	d[H](CRL)
loxC-1	4	d[H](CRL)
loxC-1	7	d[H](CRL)
loxC-1	5	d[H](CRL)
loxC-1	3	d[H](CRL)
loxC-1	6	d[H](CRL)
loxC-1	6	d[H](CRL)
loxC-1	4	d[H](CRL)
loxC-1	6	d[H](CRL)
loxC-1	8	d[H](CRL)
loxC-1	6	d[H](CRL)
loxC-1	6	d[H](CRL)
loxC-1	7	d[H](CRL)
loxC-1	4	d[H](CRL)
loxC-1	3	d[H](CRL)
loxC-1	7	d[H](CRL)
loxC-1	5	d[H](CRL)
loxC-1	7	d[H](CRL)
loxC-1	7	d[H](CRL)
loxC-1	6	d[H](CRL)
loxC-1	5	d[H](CRL)
loxC-1	3	d[H](CRL)
loxC-1	4	d[H](CRL)
loxC-1	5	d[H](CRL)
loxC-1	6	d[H](CRL)
loxC-1	6	d[H](CRL)
loxC-1	5	d[H](CRL)
loxC-1	6	d[H](CRL)
loxC-1	7	d[H](CRL)
loxC-1	8	d[H](CRL)
loxC-1	4	d[H](CRL)
loxC-1	5	d[H](CRL)
loxC-1	3	d[H](CRL)
loxC-1	4	d[H](CRL)
loxC-1	4	d[H](CRL)
loxC-1	7	d[H](CRL)
loxC-1	5	d[H](CRL)
loxC-1	7	d[H](CRL)
loxC-1	6	d[H](CRL)
loxC-1	4	d[H](CRL)
loxC-1	3	d[H](CRL)
loxC-1	5	d[H](CRL)
loxC-1	4	d[H](CRL)
loxC-1	5	d[H](CRL)
loxC-1	3	d[H](CRL)
loxC-1	6	d[H](CRL)
loxC-1	2	d[H](CRL)
loxC-1	4	d[H](CRL)
loxC-1	7	d[H](CRL)
loxC-1	5	d[H](CRL)
loxC-1	3	d[H](CRL)
loxC-1	5	d[H](CRL)
loxC-1	4	d[H](CRL)
loxC-1	5	d[H](CRL)
loxC-1	8	d[H](CRL)
loxC-1	4	d[H](CRL)
loxC-1	5	d[H](CRL)
loxC-1	7	d[H](CRL)
loxC-1	4	d[H](CRL)
loxC-1	5	d[H](CRL)
loxC-1	6	d[H](CRL)
loxC-1	6	d[H](CRL)
loxC-1	4	d[H](CRL)
loxC-1	3	d[H](CRL)
loxC-1	7	d[H](CRL)
loxC-1	7	d[H](CRL)
loxC-1	5	d[H](CRL)
loxC-1	5	d[H](CRL)
loxC-1	4	d[H](CRL)
loxC-1	5	d[H](CRL)
loxC-1	3	d[H](CRL)
loxC-1	5	d[H](CRL)
loxC-1	9	d[H](CRL)
loxC-1	6	d[H](CRL)
loxC-1	3	d[H](CRL)
loxC-1	5	d[H](CRL)
loxC-1	5	d[H](CRL)
loxC-1	5	d[H](CRL)
loxC-1	4	d[H](CRL)
loxC-1	5	d[H](CRL)
loxC-1	4	d[H](CRL)
loxC-1	4	d[H](CRL)
loxC-1	7	d[H](CRL)
loxC-1	4	d[H](CRL)
loxC-1	4	d[H](CRL)
loxC-1	5	d[H](CRL)
loxC-1	6	d[H](CRL)
loxC-1	6	d[H](CRL)
loxC-1	4	d[H](CRL)
loxC-1	9	d[H](CRL)
loxC-1	5	d[H](CRL)
loxC-1	6	d[H](CRL)
loxC-1	2	d[H](CRL)
loxC-1	6	d[H](CRL)
loxC-1	6	d[H](CRL)
loxC-1	7	d[H](CRL)
loxC-1	5	d[H](CRL)
loxC-1	6	d[H](CRL)
loxC-1	6	d[H](CRL)
loxC-1	3	d[H](CRL)
loxC-1	4	d[H](CRL)
loxC-1	5	d[H](CRL)
loxC-1	4	d[H](CRL)
loxC-1	5	d[H](CRL)
loxC-1	4	d[H](CRL)
loxC-1	5	d[H](CRL)
loxC-1	5	d[H](CRL)
loxC-1	5	d[H](CRL)
loxC-1	4	d[H](CRL)
loxC-1	5	d[H](CRL)
loxC-1	5	d[H](CRL)
loxC-1	6	d[H](CRL)
loxC-1	4	d[H](CRL)
loxC-1	3	d[H](CRL)
loxC-1	7	d[H](CRL)
loxC-1	5	d[H](CRL)
loxC-1	4	d[H](CRL)
loxC-1	5	d[H](CRL)
loxC-1	6	d[H](CRL)
loxC-1	7	d[H](CRL)
loxC-1	7	d[H](CRL)
loxC-1	3	d[H](CRL)
loxC-1	4	d[H](CRL)
loxC-1	6	d[H](CRL)
loxC-1	5	d[H](CRL)
loxC-1	5	d[H](CRL)
loxC-1	6	d[H](CRL)
loxC-1	5	d[H](CRL)
loxC-1	4	d[H](CRL)
loxC-1	6	d[H](CRL)
loxC-1	5	d[H](CRL)
loxC-1	4	d[H](CRL)
loxC-1	7	d[H](CRL)
loxC-1	8	d[H](CRL)
loxC-1	5	d[H](CRL)
loxC-1	4	d[H](CRL)
loxC-1	5	d[H](CRL)
loxC-1	3	d[H](CRL)
loxC-1	5	d[H](CRL)
loxC-1	5	d[H](CRL)
loxC-1	5	d[H](CRL)
loxC-1	3	d[H](CRL)
loxC-1	2	d[H](CRL)
loxC-1	3	d[H](CRL)
loxC-1	5	d[H](CRL)
loxC-1	4	d[H](CRL)
loxC-1	4	d[H](CRL)
loxC-1	4	d[H](CRL)
loxC-1	8	d[H](CRL)
loxC-1	3	d[H](CRL)
loxC-1	3	d[H](CRL)
loxC-1	5	d[H](CRL)
loxC-1	6	d[H](CRL)
loxC-1	5	d[H](CRL)
loxC-1	7	d[H](CRL)
loxC-1	5	d[H](CRL)
loxC-1	7	d[H](CRL)
loxC-1	4	d[H](CRL)
loxC-1	5	d[H](CRL)
loxC-1	5	d[H](CRL)
loxC-1	4	d[H](CRL)
loxC-1	4	d[H](CRL)
loxC-1	5	d[H](CRL)
loxC-1	6	d[H](CRL)
loxC-1	2	d[H](CRL)
loxC-1	5	d[H](CRL)
loxC-1	3	d[H](CRL)
loxC-1	7	d[H](CRL)
loxC-1	4	d[H](CRL)
loxC-1	4	d[H](CRL)
loxC-1	5	d[H](CRL)
loxC-1	5	d[H](CRL)
loxC-1	8	d[H](CRL)
loxC-1	7	d[H](CRL)
loxC-1	5	d[H](CRL)
loxC-1	3	d[H](CRL)
loxC-1	7	d[H](CRL)
loxC-1	2	d[H](CRL)
loxC-1	6	d[H](CRL)
loxC-1	6	d[H](CRL)
loxC-1	5	d[H](CRL)
loxC-1	7	d[H](CRL)
loxC-1	5	d[H](CRL)
loxC-1	5	d[H](CRL)
loxC-1	5	d[H](CRL)
loxC-1	7	d[H](CRL)
loxC-1	2	d[H](CRL)
loxC-1	6	d[H](CRL)
loxC-1	4	d[H](CRL)
loxC-1	6	d[H](CRL)
loxC-1	4	d[H](CRL)
loxC-1	5	d[H](CRL)
loxC-1	6	d[H](CRL)
loxC-1	6	d[H](CRL)
loxC-1	5	d[H](CRL)
loxC-1	4	d[H](CRL)
loxC-1	6	d[H](CRL)
loxC-1	4	d[H](CRL)
loxC-1	6	d[H](CRL)
loxC-1	3	d[H](CRL)
loxC-1	5	d[H](CRL)
loxC-1	3	d[H](CRL)
loxC-1	4	d[H](CRL)
loxC-1	6	d[H](CRL)
loxC-1	8	d[H](CRL)
loxC-1	4	d[H](CRL)
loxC-1	6	d[H](CRL)
loxC-1	5	d[H](CRL)
loxC-1	4	d[H](CRL)
loxC-1	6	d[H](CRL)
loxC-1	6	d[H](CRL)
loxC-1	4	d[H](CRL)
loxC-1	5	d[H](CRL)
loxC-1	4	d[H](CRL)
loxC-1	2	d[H](CRL)
loxC-1	6	d[H](CRL)
loxC-1	2	d[H](CRL)
loxC-1	5	d[H](CRL)
loxC-1	5	d[H](CRL)
loxC-1	5	d[H](CRL)
loxC-1	8	d[H](CRL)
loxC-1	5	d[H](CRL)
loxC-1	7	d[H](CRL)
loxC-1	6	d[H](CRL)
loxC-1	3	d[H](CRL)
loxC-1	4	d[H](CRL)
loxC-1	4	d[H](CRL)
loxC-1	6	d[H](CRL)
loxC-1	3	d[H](CRL)
loxC-1	5	d[H](CRL)
loxC-1	5	d[H](CRL)
loxC-1	5	d[H](CRL)
loxC-1	3	d[H](CRL)
loxC-1	11	d[H](CRL)
loxC-1	5	d[H](CRL)
loxC-1	5	d[H](CRL)
loxC-1	6	d[H](CRL)
loxC-1	4	d[H](CRL)
loxC-1	2	d[H](CRL)
loxC-1	1	d[H](CRL)
loxC-1	6	d[H](CRL)
loxC-1	3	d[H](CRL)
loxC-1	6	d[H](CRL)
loxC-1	4	d[H](CRL)
loxC-1	6	d[H](CRL)
loxC-1	7	d[H](CRL)
loxC-1	6	d[H](CRL)
loxC-1	4	d[H](CRL)
loxC-1	4	d[H](CRL)
loxC-1	4	d[H](CRL)
loxC-1	5	d[H](CRL)
loxC-1	4	d[H](CRL)
loxC-1	8	d[H](CRL)
loxC-1	7	d[H](CRL)
loxC-1	6	d[H](CRL)
loxC-1	5	d[H](CRL)
loxC-1	4	d[H](CRL)
loxC-1	3	d[H](CRL)
loxC-1	4	d[H](CRL)
loxC-1	5	d[H](CRL)
loxC-1	6	d[H](CRL)
loxC-1	9	d[H](CRL)
loxC-1	3	d[H](CRL)
loxC-1	8	d[H](CRL)
loxC-1	6	d[H](CRL)
loxC-1	9	d[H](CRL)
loxC-1	6	d[H](CRL)
loxC-1	6	d[H](CRL)
loxC-1	4	d[H](CRL)
loxC-1	3	d[H](CRL)
loxC-1	7	d[H](CRL)
loxC-1	4	d[H](CRL)
loxC-1	5	d[H](CRL)
loxC-1	8	d[H](CRL)
loxC-1	6	d[H](CRL)
loxC-1	4	d[H](CRL)
loxC-1	6	d[H](CRL)
loxC-1	6	d[H](CRL)
loxC-1	7	d[H](CRL)
loxC-1	4	d[H](CRL)
loxC-1	5	d[H](CRL)
loxC-1	6	d[H](CRL)
loxC-1	6	d[H](CRL)
loxC-1	7	d[H](CRL)
loxC-1	3	d[H](CRL)
loxC-1	3	d[H](CRL)
loxC-1	5	d[H](CRL)
loxC-1	7	d[H](CRL)
loxC-1	3	d[H](CRL)
loxC-1	5	d[H](CRL)
loxC-1	6	d[H](CRL)
loxC-1	6	d[H](CRL)
loxC-1	6	d[H](CRL)
loxC-1	5	d[H](CRL)
loxC-1	7	d[H](CRL)
loxC-1	7	d[H](CRL)
loxC-1	7	d[H](CRL)
loxC-1	6	d[H](CRL)
loxC-1	6	d[H](CRL)
loxC-1	7	d[H](CRL)
loxC-1	7	d[H](CRL)
loxC-1	10	d[H](CRL)
loxC-1	3	d[H](CRL)
loxC-1	4	d[H](CRL)
loxC-1	7	d[H](CRL)
loxC-1	6	d[H](CRL)
loxC-1	7	d[H](CRL)
loxC-1	5	d[H](CRL)
loxC-1	5	d[H](CRL)
loxC-1	5	d[H](CRL)
loxC-1	9	d[H](CRL)
loxC-1	7	d[H](CRL)
loxC-1	7	d[H](CRL)
loxC-1	3	d[H](CRL)
loxC-1	4	d[H](CRL)
loxC-1	3	d[H](CRL)
loxC-1	4	d[H](CRL)
loxC-1	6	d[H](CRL)
loxC-1	6	d[H](CRL)
loxC-1	5	d[H](CRL)
loxC-1	6	d[H](CRL)
loxC-1	7	d[H](CRL)
loxC-1	3	d[H](CRL)
loxC-1	7	d[H](CRL)
loxC-1	6	d[H](CRL)
loxC-1	3	d[H](CRL)
loxC-1	5	d[H](CRL)
loxC-1	5	d[H](CRL)
loxC-1	5	d[H](CRL)
loxC-1	5	d[H](CRL)
loxC-1	6	d[H](CRL)
loxC-1	6	d[H](CRL)
loxC-1	6	d[H](CRL)
loxC-1	4	d[H](CRL)
loxC-1	5	d[H](CRL)
loxC-1	6	d[H](CRL)
loxC-1	6	d[H](CRL)
loxC-1	6	d[H](CRL)
loxC-1	5	d[H](CRL)
loxC-1	5	d[H](CRL)
loxC-1	4	d[H](CRL)
loxC-1	7	d[H](CRL)
loxC-1	5	d[H](CRL)
loxC-1	4	d[H](CRL)
loxC-1	4	d[H](CRL)
loxC-1	5	d[H](CRL)
loxC-1	6	d[H](CRL)
loxC-1	4	d[H](CRL)
loxC-1	5	d[H](CRL)
loxC-1	4	d[H](CRL)
loxC-1	3	d[H](CRL)
loxC-1	4	d[H](CRL)
loxC-1	4	d[H](CRL)
loxC-1	6	d[H](CRL)
loxC-1	5	d[H](CRL)
loxC-1	5	d[H](CRL)
loxC-1	8	d[H](CRL)
loxC-1	8	d[H](CRL)
loxC-1	6	d[H](CRL)
loxC-1	9	d[H](CRL)
loxC-1	4	d[H](CRL)
loxC-1	7	d[H](CRL)
loxC-1	5	d[H](CRL)
loxC-1	6	d[H](CRL)
loxC-1	5	d[H](CRL)
loxC-1	4	d[H](CRL)
loxC-1	2	d[H](CRL)
loxC-1	5	d[H](CRL)
loxC-1	5	d[H](CRL)
loxC-1	5	d[H](CRL)
loxC-1	7	d[H](CRL)
loxC-1	5	d[H](CRL)
loxC-1	7	d[H](CRL)
loxC-1	3	d[H](CRL)
loxC-1	8	d[H](CRL)
loxC-1	9	d[H](CRL)
loxC-1	6	d[H](CRL)
loxC-1	4	d[H](CRL)
loxC-1	5	d[H](CRL)
loxC-1	2	d[H](CRL)
loxC-1	5	d[H](CRL)
loxC-1	6	d[H](CRL)
loxC-1	6	d[H](CRL)
loxC-1	7	d[H](CRL)
loxC-1	5	d[H](CRL)
loxC-1	6	d[H](CRL)
loxC-1	6	d[H](CRL)
loxC-1	4	d[H](CRL)
loxC-1	6	d[H](CRL)
loxC-1	3	d[H](CRL)
loxC-1	4	d[H](CRL)
loxC-1	6	d[H](CRL)
loxC-1	4	d[H](CRL)
loxC-1	6	d[H](CRL)
loxC-1	5	d[H](CRL)
loxC-1	6	d[H](CRL)
loxC-1	7	d[H](CRL)
loxC-1	4	d[H](CRL)
loxC-1	3	d[H](CRL)
loxC-1	8	d[H](CRL)
loxC-1	7	d[H](CRL)
loxC-1	5	d[H](CRL)
loxC-1	3	d[H](CRL)
loxC-1	7	d[H](CRL)
loxC-1	3	d[H](CRL)
loxC-1	4	d[H](CRL)
loxC-1	7	d[H](CRL)
loxC-1	4	d[H](CRL)
loxC-1	5	d[H](CRL)
loxC-1	7	d[H](CRL)
loxC-1	5	d[H](CRL)
loxC-1	3	d[H](CRL)
loxC-1	5	d[H](CRL)
loxC-1	8	d[H](CRL)
loxC-1	5	d[H](CRL)
loxC-1	5	d[H](CRL)
loxC-1	4	d[H](CRL)
loxC-1	8	d[H](CRL)
loxC-1	6	d[H](CRL)
loxC-1	3	d[H](CRL)
loxC-1	7	d[H](CRL)
loxC-1	4	d[H](CRL)
loxC-1	8	d[H](CRL)
loxC-1	5	d[H](CRL)
loxC-1	4	d[H](CRL)
loxC-1	7	d[H](CRL)
loxC-1	5	d[H](CRL)
loxC-1	3	d[H](CRL)
loxC-1	7	d[H](CRL)
loxC-1	5	d[H](CRL)
loxC-1	7	d[H](CRL)
loxC-1	2	d[H](CRL)
loxC-1	4	d[H](CRL)
loxC-1	4	d[H](CRL)
loxC-1	5	d[H](CRL)
loxC-1	4	d[H](CRL)
loxC-1	5	d[H](CRL)
loxC-1	7	d[H](CRL)
loxC-1	3	d[H](CRL)
loxC-1	5	d[H](CRL)
loxC-1	3	d[H](CRL)
loxC-1	7	d[H](CRL)
loxC-1	9	d[H](CRL)
loxC-1	4	d[H](CRL)
loxC-1	1	d[H](CRL)
loxC-1	4	d[H](CRL)
loxC-1	6	d[H](CRL)
loxC-1	5	d[H](CRL)
loxC-1	6	d[H](CRL)
loxC-1	4	d[H](CRL)
loxC-1	6	d[H](CRL)
loxC-1	5	d[H](CRL)
loxC-1	2	d[H](CRL)
loxC-1	6	d[H](CRL)
loxC-1	4	d[H](CRL)
loxC-1	4	d[H](CRL)
loxC-1	6	d[H](CRL)
loxC-1	6	d[H](CRL)
loxC-1	5	d[H](CRL)
loxC-1	4	d[H](CRL)
loxC-1	6	d[H](CRL)
loxC-1	6	d[H](CRL)
loxC-1	4	d[H](CRL)
loxC-1	4	d[H](CRL)
loxC-1	6	d[H](CRL)
loxC-1	6	d[H](CRL)
loxC-1	8	d[H](CRL)
loxC-1	2	d[H](CRL)
loxC-1	4	d[H](CRL)
loxC-1	7	d[H](CRL)
loxC-1	6	d[H](CRL)
loxC-1	3	d[H](CRL)
loxC-1	7	d[H](CRL)
loxC-1	6	d[H](CRL)
loxC-1	6	d[H](CRL)
loxC-1	7	d[H](CRL)
loxC-1	6	d[H](CRL)
loxC-1	4	d[H](CRL)
loxC-1	7	d[H](CRL)
loxC-1	7	d[H](CRL)
loxC-1	6	d[H](CRL)
loxC-1	4	d[H](CRL)
loxC-1	4	d[H](CRL)
loxC-1	7	d[H](CRL)
loxC-1	4	d[H](CRL)
loxC-1	5	d[H](CRL)
loxC-1	6	d[H](CRL)
loxC-1	5	d[H](CRL)
loxC-1	6	d[H](CRL)
loxC-1	1	d[H](CRL)
loxC-1	5	d[H](CRL)
loxC-1	7	d[H](CRL)
loxC-1	5	d[H](CRL)
loxC-1	6	d[H](CRL)
loxC-1	4	d[H](CRL)
loxC-1	6	d[H](CRL)
loxC-1	7	d[H](CRL)
loxC-1	6	d[H](CRL)
loxC-1	5	d[H](CRL)
loxC-1	1	d[H](CRL)
loxC-1	8	d[H](CRL)
loxC-1	5	d[H](CRL)
loxC-1	4	d[H](CRL)
loxC-1	3	d[H](CRL)
loxC-1	6	d[H](CRL)
loxC-1	3	d[H](CRL)
loxC-1	7	d[H](CRL)
loxC-1	8	d[H](CRL)
loxC-1	7	d[H](CRL)
loxC-1	5	d[H](CRL)
loxC-1	6	d[H](CRL)
loxC-1	8	d[H](CRL)
loxC-1	7	d[H](CRL)
loxC-1	4	d[H](CRL)
loxC-1	6	d[H](CRL)
loxC-1	3	d[H](CRL)
loxC-1	4	d[H](CRL)
loxC-1	6	d[H](CRL)
loxC-1	4	d[H](CRL)
loxC-1	4	d[H](CRL)
loxC-1	1	d[H](CRL)
loxC-1	9	d[H](CRL)
loxC-1	4	d[H](CRL)
loxC-1	5	d[H](CRL)
loxC-1	6	d[H](CRL)
loxC-1	4	d[H](CRL)
loxC-1	6	d[H](CRL)
loxC-1	4	d[H](CRL)
loxC-1	5	d[H](CRL)
loxC-1	6	d[H](CRL)
loxC-1	8	d[H](CRL)
loxC-1	4	d[H](CRL)
loxC-1	4	d[H](CRL)
loxC-1	5	d[H](CRL)
loxC-1	6	d[H](CRL)
loxC-1	5	d[H](CRL)
loxC-1	8	d[H](CRL)
loxC-1	5	d[H](CRL)
loxC-1	9	d[H](CRL)
loxC-1	6	d[H](CRL)
loxC-1	5	d[H](CRL)
loxC-1	7	d[H](CRL)
loxC-1	2	d[H](CRL)
loxC-1	6	d[H](CRL)
loxC-1	4	d[H](CRL)
loxC-1	6	d[H](CRL)
loxC-1	7	d[H](CRL)
loxC-1	6	d[H](CRL)
loxC-1	7	d[H](CRL)
loxC-1	3	d[H](CRL)
loxC-1	7	d[H](CRL)
loxC-1	3	d[H](CRL)
loxC-1	5	d[H](CRL)
loxC-1	5	d[H](CRL)
loxC-1	7	d[H](CRL)
loxC-1	8	d[H](CRL)
loxC-1	5	d[H](CRL)
loxC-1	5	d[H](CRL)
loxC-1	5	d[H](CRL)
loxC-1	6	d[H](CRL)
loxC-1	5	d[H](CRL)
loxC-1	8	d[H](CRL)
loxC-1	4	d[H](CRL)
loxC-1	5	d[H](CRL)
loxC-1	3	d[H](CRL)
loxC-1	5	d[H](CRL)
loxC-1	6	d[H](CRL)
loxC-1	6	d[H](CRL)
loxC-1	7	d[H](CRL)
loxC-1	6	d[H](CRL)
loxC-1	7	d[H](CRL)
loxC-1	7	d[H](CRL)
loxC-1	2	d[H](CRL)
loxC-1	6	d[H](CRL)
loxC-1	3	d[H](CRL)
loxC-1	6	d[H](CRL)
loxC-1	6	d[H](CRL)
loxC-1	5	d[H](CRL)
loxC-1	2	d[H](CRL)
loxC-1	4	d[H](CRL)
loxC-1	5	d[H](CRL)
loxC-1	6	d[H](CRL)
loxC-1	5	d[H](CRL)
loxC-1	4	d[H](CRL)
loxC-1	4	d[H](CRL)
loxC-1	5	d[H](CRL)
loxC-1	5	d[H](CRL)
loxC-1	4	d[H](CRL)
loxC-1	5	d[H](CRL)
loxC-1	5	d[H](CRL)
loxC-1	8	d[H](CRL)
loxC-1	6	d[H](CRL)
loxC-1	9	d[H](CRL)
loxC-1	5	d[H](CRL)
[truncated: 998,000+ more rows]
