# Supplementary material for: Prediction of designer-recombinases for DNA editing with generative deep learning
Source: Nat Commun. 2022 Dec 27;13:7966. doi: 10.1038/s41467-022-35614-6 (PMC9794738; doi:10.1038/s41467-022-35614-6)
Supplement: Supplementary file 8 — Source Data [file 41467_2022_35614_MOESM8_ESM.zip › source_data/Source_data.xlsx]

## Sheet: Figure 1b
Position	Base	Count
1	A	47
1	C	17
1	G	6
1	T	20
2	A	23
2	C	15
2	G	19
2	T	33
3	A	48
3	C	20
3	G	19
3	T	3
4	A	48
4	C	13
4	G	18
4	T	11
5	A	21
5	C	49
5	G	15
5	T	5
6	A	48
6	C	5
6	G	4
6	T	33
7	A	19
7	C	18
7	G	15
7	T	38
8	A	6
8	C	23
8	G	26
8	T	35
9	A	7
9	C	18
9	G	53
9	T	12
10	A	7
10	C	9
10	G	10
10	T	64
11	A	27
11	C	11
11	G	6
11	T	46
12	A	11
12	C	2
12	G	26
12	T	51
13	A	29
13	C	23
13	G	10
13	T	28

## Sheet: Figure 1c
Residue Position	Mutation Frequency (%)	Residues observed
2	11.0333	3
3	37.4222	4
4	6.98889	3
5	67.7556	4
6	3.02222	2
7	99.0333	5
8	8.04444	5
9	11.2556	4
10	35.3222	6
11	0.3	1
12	89.2333	4
13	2.08889	2
14	1.55556	2
15	89.7889	3
16	39.7222	5
17	8.63333	5
18	5.63333	3
19	9.47778	2
20	8.95556	4
21	7.96667	2
22	4.47778	2
23	79.9333	3
24	2.91111	2
25	9.08889	4
26	11.0111	4
27	1.33333	2
28	17.6444	6
29	15.9889	5
30	69.1	5
31	26.8111	2
32	0.111111	1
33	0.244444	1
34	40.6667	5
35	4.14444	2
36	0.0222222	1
37	2.98889	2
38	0.166667	1
39	6.36667	3
40	34.0667	8
41	0.0444444	1
42	0.1	1
43	30.0111	6
44	72.7	5
45	3.71111	3
46	0.733333	1
47	20.4778	3
48	7.87778	2
49	6.94444	3
50	0.644444	1
51	23.2889	5
52	0.0666667	1
53	12.3667	3
54	9.74444	3
55	0.0555556	1
56	0.4	1
57	54.4667	4
58	7.82222	5
59	4.3	2
60	15.9556	3
61	0.322222	1
62	34.8667	4
63	9.31111	3
64	5.35556	2
65	0.0888889	1
66	0.533333	1
67	13.1444	3
68	0.633333	1
69	1.35556	1
70	1.18889	1
71	1.27778	1
72	0.0333333	1
73	2.98889	3
74	10.5	2
75	0.833333	2
76	0.455556	1
77	77.2111	2
78	0.0555556	1
79	0.2	1
80	5.3	2
81	0.966667	1
82	0.855556	1
83	1.32222	2
84	17.5111	4
85	8.91111	3
86	61.3111	6
87	0.222222	1
88	4.15556	2
89	23.0222	5
90	53.4667	5
91	4.84444	3
92	0.277778	1
93	58.1889	5
94	68.7	7
95	0.144444	1
96	0.833333	1
97	1.72222	1
98	0.3	1
99	0.0888889	1
100	8.3	3
101	9.65556	3
102	13.4889	4
103	0.588889	1
104	3.95556	2
105	4.01111	3
106	0.655556	1
107	6.9	2
108	82.4667	2
109	1.41111	1
110	8.91111	2
111	13.1222	4
112	2.22222	3
113	0.866667	1
114	4.26667	3
115	0.0444444	1
116	7.44444	2
117	7.84444	4
118	0.422222	2
119	0.0444444	1
120	0.5	1
121	4.16667	2
122	23.2778	2
123	0.311111	1
124	0.0777778	1
125	4.13333	2
126	2.34444	3
127	0.5	1
128	0.0555556	1
129	0.122222	1
130	0.488889	1
131	22.7111	4
132	13.1778	7
133	0.0111111	1
135	0.8	1
136	31.1667	2
137	1.17778	2
138	4.46667	2
139	0.644444	1
140	11.8	2
141	0.611111	1
142	24.6222	2
143	3.98889	2
144	13.8333	2
145	2.01111	1
146	7.91111	2
147	35.4889	5
148	0.755556	1
149	20.7556	4
150	7.47778	2
151	19.2333	5
152	0.477778	1
153	16.2778	4
154	4.62222	2
155	31.6444	4
156	13.6667	5
157	0.344444	1
158	3.85556	1
159	0.0222222	1
160	12.5889	5
161	0.211111	1
162	0.255556	1
163	6.65556	2
164	0.2	1
165	0.0444444	1
166	82.6889	4
167	0.1	1
168	0.0777778	1
169	0.388889	1
170	0.555556	2
171	0.133333	1
172	0.111111	1
173	0.0222222	1
174	6.47778	4
175	92.8778	3
176	0.0111111	1
177	1.57778	1
178	0.666667	1
179	0.166667	1
180	7.87778	3
181	1.05556	2
182	4.48889	2
183	36.1667	2
184	0.177778	1
185	4.14444	2
186	1.08889	2
187	4.31111	3
188	4.35556	2
189	1.64444	1
190	1.55556	1
191	0.588889	2
192	0.0111111	1
193	5.62222	4
194	0.211111	1
195	1.27778	1
196	2.77778	2
197	1.37778	2
198	51.9667	2
199	0.222222	1
200	0.155556	1
201	0.0444444	1
202	1.64444	2
203	0.111111	1
204	1.7	2
205	0.255556	1
206	13.1778	4
207	13.9444	2
208	0.0333333	1
209	2.26667	2
210	1.74444	2
211	0.422222	1
212	0.133333	1
213	0.0555556	1
214	0.466667	2
215	1.06667	1
216	13.6111	3
217	1.41111	1
218	1.12222	2
219	27.9778	4
220	0.588889	1
221	1.14444	1
222	1.63333	3
223	0.433333	1
224	0.0333333	1
225	9.34444	2
226	1.94444	1
227	9.36667	3
228	0.855556	2
229	1.34444	1
230	1.54444	2
231	1.86667	1
232	12.1667	5
233	5.82222	2
234	4.01111	3
235	14.7667	2
236	2.65556	2
237	2.65556	2
238	0.1	1
239	1.21111	2
240	0.577778	2
241	14.4778	5
242	7.58889	2
243	20.9556	6
244	53.7	8
245	52.5778	6
246	0.988889	1
247	8.52222	4
248	2.85556	2
249	61.0556	8
250	0.622222	1
251	0.522222	1
252	8.41111	3
253	10.2444	3
254	22.5889	5
255	5.52222	4
256	9.74444	2
257	3.4	4
258	21.5444	9
259	75.0222	8
260	14.6556	6
261	11.5667	3
262	93.6778	9
263	47.1444	7
264	1.88889	2
265	0.377778	1
266	56.6556	5
267	6.42222	4
268	67.6778	2
269	0.722222	2
270	3.68889	3
271	9.15556	4
272	24.0444	2
273	4.22222	3
274	0.522222	1
275	8.88889	4
276	9.98889	4
277	7.96667	3
278	31.1333	7
279	11.3667	3
280	0.444444	1
281	5.32222	2
282	1.57778	2
283	5.34444	4
284	3.54444	3
285	18	3
286	0.0222222	1
287	7.98889	2
289	0.0222222	1
290	0.0222222	1
291	0.0333333	1
292	0.0111111	1
293	0.0777778	1
295	0.0555556	1
296	0.0888889	1
297	0.0333333	1
298	0.1	1
299	0.2	1
300	0.444444	1
301	0.166667	1
302	0.411111	1
303	0.122222	1
304	1.02222	2
305	48.8444	2
306	3.77778	3
307	68.6667	2
308	0.5	2
309	0.533333	1
310	0.966667	2
311	0.566667	2
312	0.155556	1
313	0.0333333	1
314	0.0666667	1
315	0.0777778	1
316	9.9	3
317	98.5222	3
318	8.1	4
319	69.3778	8
320	99.3222	4
321	6.24444	2
322	1.4	2
323	12.1667	6
324	0.0444444	1
325	7.51111	2
327	0.177778	1
328	0.0444444	1
329	0.111111	1
330	0.533333	2
331	0.388889	1
332	4.67778	2
333	0.0111111	1
334	0.488889	1
335	0.133333	1
336	0.111111	1
337	0.244444	1
338	0.922222	2
339	0.2	1
340	0.233333	1
341	9.54444	4
342	19.4667	3
343	10.8	4

## Sheet: Figure 1d
X	Y	Library	dH(Cre)	dH(loxP)
-12.3897	-36.7924	loxU-1	30	7
-16.7415	-39.2789	loxU-1	30	7
-16.649	-39.1586	loxU-1	33	7
-14.2911	-35.4382	loxU-1	30	7
-12.1384	-36.5212	loxU-1	28	7
-12.9489	-37.5851	loxU-1	33	7
-13.0422	-38.0139	loxU-1	26	7
-12.9919	-37.4554	loxU-1	28	7
-12.1635	-36.5312	loxU-1	28	7
-16.1658	-38.185	loxU-1	31	7
-14.6004	-38.3516	loxU-1	32	7
-12.9535	-37.6254	loxU-1	29	7
-16.6694	-39.2001	loxU-1	33	7
-14.8788	-37.7866	loxU-1	36	7
-12.9242	-36.2294	loxU-1	32	7
-11.9261	-36.7079	loxU-1	34	7
-12.5639	-35.473	loxU-1	29	7
-16.7687	-39.2932	loxU-1	28	7
-12.1728	-36.491	loxU-1	27	7
-16.6635	-39.1918	loxU-1	31	7
-13.055	-35.807	loxU-1	29	7
-16.6888	-39.2167	loxU-1	33	7
-13.1132	-37.8217	loxU-1	30	7
-13.1719	-37.8055	loxU-1	34	7
-16.6302	-39.1528	loxU-1	33	7
-14.791	-37.5971	loxU-1	37	7
-14.2761	-37.8095	loxU-1	29	7
-16.6872	-39.22	loxU-1	34	7
-12.6115	-35.3106	loxU-1	26	7
-12.9484	-35.6151	loxU-1	30	7
-12.1414	-36.5363	loxU-1	28	7
-13.1191	-37.7578	loxU-1	27	7
-12.2937	-36.9836	loxU-1	32	7
-11.714	-36.4	loxU-1	27	7
-12.5084	-35.8213	loxU-1	34	7
-13.0019	-37.6722	loxU-1	32	7
-12.1296	-36.0231	loxU-1	34	7
-14.9955	-37.7345	loxU-1	33	7
-11.4146	-6.48853	loxU-1	26	7
-12.3689	-36.3165	loxU-1	28	7
-16.6583	-39.1855	loxU-1	32	7
-15.5276	-37.6258	loxU-1	34	7
-16.7139	-39.2495	loxU-1	31	7
-16.7167	-39.2485	loxU-1	30	7
-12.1369	-36.5288	loxU-1	28	7
-13.0376	-37.6435	loxU-1	31	7
-16.0824	-37.7553	loxU-1	31	7
-16.6673	-39.2148	loxU-1	33	7
-14.9092	-35.5604	loxU-1	34	7
-12.1539	-36.5309	loxU-1	27	7
-13.3552	-37.9441	loxU-1	33	7
-14.5952	-38.4079	loxU-1	30	7
-12.0692	-36.4393	loxU-1	31	7
-11.9782	-36.6068	loxU-1	34	7
-14.3007	-38.5584	loxU-1	35	7
-15.1967	-37.7477	loxU-1	30	7
-16.5174	-39.0436	loxU-1	35	7
-12.4191	-36.738	loxU-1	28	7
-12.1705	-37.1506	loxU-1	34	7
-16.6692	-39.2005	loxU-1	32	7
-13.0204	-37.5848	loxU-1	28	7
-14.687	-38.306	loxU-1	33	7
-14.9217	-37.7984	loxU-1	37	7
-16.3099	-38.9836	loxU-1	34	7
-15.2124	-35.994	loxU-1	35	7
-12.7954	-37.3807	loxU-1	32	7
-12.9904	-38.0222	loxU-1	35	7
-13.2774	-37.9051	loxU-1	32	7
-16.8639	-39.4053	loxU-1	35	7
-14.9468	-37.7445	loxU-1	33	7
-14.8098	-37.5422	loxU-1	34	7
-16.1077	-37.9611	loxU-1	35	7
-16.5534	-39.0899	loxU-1	32	7
-12.9331	-36.0675	loxU-1	28	7
-12.7869	-35.7076	loxU-1	30	7
-14.333	-35.4401	loxU-1	37	7
-12.1482	-36.8995	loxU-1	33	7
-14.4585	-37.9311	loxU-1	31	7
-13.2102	-37.8469	loxU-1	33	7
-15.0227	-35.528	loxU-1	31	7
-15.6014	-37.9345	loxU-1	28	7
-16.6839	-39.2324	loxU-1	33	7
-15.017	-37.7063	loxU-1	34	7
-13.3913	-38.0147	loxU-1	35	7
-12.0308	-36.4945	loxU-1	26	7
-12.6854	-37.4263	loxU-1	30	7
-16.6947	-39.2291	loxU-1	37	7
-15.866	-37.8838	loxU-1	37	7
-11.8133	-36.387	loxU-1	35	7
-12.9933	-35.8338	loxU-1	31	7
-13.0922	-37.7285	loxU-1	34	7
-12.9947	-34.9822	loxU-1	31	7
-12.133	-36.5377	loxU-1	29	7
-14.6314	-37.6253	loxU-1	38	7
-15.0805	-37.5346	loxU-1	34	7
-12.987	-35.8311	loxU-1	28	7
-14.495	-37.5619	loxU-1	32	7
-12.7205	-35.7981	loxU-1	32	7
-15.0529	-35.7245	loxU-1	32	7
-14.8686	-37.7014	loxU-1	32	7
-4.37343	31.2919	loxU-2	34	8
-22.4165	-44.1484	loxU-2	39	8
-22.5257	-44.251	loxU-2	36	8
-6.91299	31.3852	loxU-2	40	8
-4.30075	31.2238	loxU-2	36	8
-2.91396	31.3716	loxU-2	36	8
-4.26707	31.2637	loxU-2	36	8
-22.5145	-44.2414	loxU-2	37	8
0.921484	32.6184	loxU-2	37	8
-1.64963	32.227	loxU-2	39	8
-22.5347	-44.2591	loxU-2	39	8
-22.5306	-44.2553	loxU-2	38	8
-0.157522	32.4892	loxU-2	37	8
-22.5571	-44.2798	loxU-2	39	8
-0.15197	32.5714	loxU-2	34	8
-4.36498	31.1589	loxU-2	37	8
-6.91268	31.3848	loxU-2	41	8
-22.5303	-44.255	loxU-2	38	8
-22.535	-44.2594	loxU-2	39	8
-2.97232	29.7023	loxU-2	39	8
-22.497	-44.2242	loxU-2	36	8
-22.5014	-44.2285	loxU-2	36	8
-2.02366	32.5988	loxU-2	35	8
0.942434	32.5448	loxU-2	37	8
-3.27454	31.3051	loxU-2	40	8
-0.174953	32.0348	loxU-2	36	8
-2.81436	31.3442	loxU-2	38	8
-22.5111	-44.2375	loxU-2	36	8
0.16546	31.5344	loxU-2	37	8
-1.94517	32.6277	loxU-2	36	8
0.74797	31.8445	loxU-2	36	8
0.601861	32.5644	loxU-2	36	8
-4.41929	31.0395	loxU-2	40	8
-4.03392	31.1591	loxU-2	42	8
-2.75611	32.9071	loxU-2	37	8
-2.87471	31.3085	loxU-2	37	8
0.628004	32.6446	loxU-2	36	8
-2.78574	31.2884	loxU-2	38	8
-22.4937	-44.2211	loxU-2	35	8
-3.08658	33.1045	loxU-2	37	8
-0.163737	32.0313	loxU-2	35	8
-2.02396	32.5994	loxU-2	35	8
-1.97993	32.6825	loxU-2	38	8
-0.153564	32.5727	loxU-2	34	8
-4.21028	31.2152	loxU-2	36	8
-22.537	-44.2612	loxU-2	39	8
-22.5282	-44.2531	loxU-2	37	8
-22.537	-44.2612	loxU-2	39	8
-0.102898	32.579	loxU-2	35	8
-2.2996	30.5686	loxU-2	38	8
-4.34008	30.9122	loxU-2	38	8
-0.128918	32.2959	loxU-2	36	8
-22.5264	-44.2516	loxU-2	37	8
-0.106353	32.5861	loxU-2	35	8
-3.7312	33.1325	loxU-2	36	8
-22.5391	-44.2629	loxU-2	35	8
-4.80262	31.504	loxU-2	40	8
-22.5247	-44.2499	loxU-2	39	8
-22.5166	-44.2426	loxU-2	37	8
-22.5219	-44.2483	loxU-2	40	8
-4.69033	31.5007	loxU-2	39	8
-17.1174	-39.4144	loxU-2	38	8
-22.6045	-44.3208	loxU-2	39	8
-22.5344	-44.2585	loxU-2	37	8
-4.29573	31.1434	loxU-2	37	8
-1.91372	32.4549	loxU-2	37	8
-2.90143	31.3727	loxU-2	38	8
-4.67499	32.9586	loxU-2	35	8
-0.00618627	32.5846	loxU-2	35	8
0.462662	33.2431	loxU-2	39	8
-6.91354	31.3851	loxU-2	41	8
-4.53551	31.841	loxU-2	42	8
-22.49	-44.218	loxU-2	33	8
-0.0640012	32.7005	loxU-2	35	8
-22.4974	-44.2254	loxU-2	38	8
-6.91225	31.3856	loxU-2	38	8
0.53544	32.5418	loxU-2	36	8
-6.91147	31.386	loxU-2	37	8
-0.0982067	32.5354	loxU-2	35	8
-0.151588	32.5713	loxU-2	34	8
-2.54822	32.7994	loxU-2	35	8
-4.60336	31.7071	loxU-2	39	8
0.45948	32.563	loxU-2	36	8
-2.02382	32.599	loxU-2	35	8
-4.38322	33.2197	loxU-2	38	8
-4.08172	33.1224	loxU-2	34	8
-4.30825	30.2874	loxU-2	38	8
-0.151504	32.5713	loxU-2	34	8
-22.5269	-44.2504	loxU-2	36	8
-0.152075	32.572	loxU-2	34	8
-2.84611	31.3549	loxU-2	37	8
-0.0388751	32.4335	loxU-2	37	8
-6.91721	31.3846	loxU-2	39	8
-22.4987	-44.2258	loxU-2	35	8
-1.93151	32.5758	loxU-2	36	8
0.333547	32.2879	loxU-2	34	8
-2.97747	29.7051	loxU-2	39	8
-6.92434	31.3822	loxU-2	40	8
-1.91982	32.5781	loxU-2	36	8
-0.152951	32.5719	loxU-2	34	8
-0.062746	32.6947	loxU-3	36	8
-2.08931	31.3313	loxU-3	41	8
-4.45309	30.4626	loxU-3	42	8
-1.91667	33.2144	loxU-3	37	8
-4.45723	30.074	loxU-3	42	8
-0.128357	32.5788	loxU-3	35	8
-1.96423	29.9133	loxU-3	43	8
-1.55042	32.8184	loxU-3	38	8
-3.15091	31.7338	loxU-3	39	8
-2.29404	33.4461	loxU-3	37	8
-0.152038	32.5718	loxU-3	34	8
-4.27112	31.0982	loxU-3	36	8
-3.0395	30.5237	loxU-3	38	8
-1.67038	32.2831	loxU-3	38	8
-1.57584	31.8643	loxU-3	38	8
-1.57521	32.6909	loxU-3	38	8
-0.130438	32.6977	loxU-3	38	8
-0.12669	33.911	loxU-3	36	8
-2.29081	33.2415	loxU-3	42	8
-2.27064	32.8304	loxU-3	39	8
-2.02395	32.5992	loxU-3	35	8
-1.59602	32.1991	loxU-3	40	8
-4.77549	31.5321	loxU-3	38	8
-4.98361	31.4781	loxU-3	42	8
-2.60995	31.3118	loxU-3	40	8
-2.4404	30.4729	loxU-3	43	8
-3.01561	31.902	loxU-3	41	8
-2.98385	32.7839	loxU-3	36	8
-3.45611	32.331	loxU-3	40	8
-3.84219	32.2631	loxU-3	40	8
-3.15024	32.8803	loxU-3	38	8
-4.49949	30.4199	loxU-3	39	8
-2.84649	30.5029	loxU-3	39	8
-4.15431	31.664	loxU-3	37	8
-1.8008	32.6379	loxU-3	38	8
-1.60994	31.9095	loxU-3	40	8
-4.52543	33.0705	loxU-3	33	8
-0.126268	33.9111	loxU-3	36	8
0.273618	31.7114	loxU-3	38	8
-3.0573	31.5451	loxU-3	38	8
-0.0521471	33.5953	loxU-3	38	8
0.0221178	31.9556	loxU-3	37	8
-2.36696	32.8642	loxU-3	37	8
-2.87894	31.7614	loxU-3	40	8
-4.20886	30.9083	loxU-3	39	8
-2.33681	31.5895	loxU-3	39	8
-1.91257	33.1563	loxU-3	37	8
-2.36185	32.8606	loxU-3	37	8
0.224829	32.0129	loxU-3	38	8
-2.09449	30.7205	loxU-3	39	8
-0.544852	30.9309	loxU-3	42	8
0.526419	33.7272	loxU-3	35	8
0.0297635	32.4783	loxU-3	35	8
-3.20031	30.7887	loxU-3	38	8
-4.74128	30.9329	loxU-3	43	8
-4.09482	31.768	loxU-3	37	8
-0.153143	32.5715	loxU-3	34	8
0.713246	33.7465	loxU-3	36	8
-4.18745	32.1877	loxU-3	40	8
-2.84248	29.4038	loxU-3	39	8
-2.86477	31.2444	loxU-3	38	8
-3.12469	33.4376	loxU-3	39	8
-3.43713	32.3545	loxU-3	39	8
-1.79952	33.4989	loxU-3	37	8
-0.709678	30.3176	loxU-3	38	8
-2.28449	30.67	loxU-3	39	8
-2.6861	33.6676	loxU-3	43	8
0.0863611	34.2197	loxU-3	42	8
-2.02113	33.4536	loxU-3	37	8
0.0951669	33.7622	loxU-3	40	8
0.11667	32.7805	loxU-3	38	8
-1.56872	32.2667	loxU-3	40	8
-2.58035	32.7237	loxU-3	42	8
-1.37779	33.7144	loxU-3	41	8
-2.14625	34.1155	loxU-3	38	8
-1.8072	32.4842	loxU-3	45	8
-0.611497	31.4752	loxU-3	36	8
-0.118727	31.6111	loxU-3	39	8
0.29375	33.7237	loxU-3	36	8
0.280818	33.5029	loxU-3	42	8
0.483905	31.9872	loxU-3	39	8
-2.64797	33.1629	loxU-3	41	8
-4.33137	31.1387	loxU-3	37	8
0.101219	33.5716	loxU-3	36	8
-2.47093	31.3147	loxU-3	43	8
-3.3485	29.5533	loxU-3	41	8
-0.212212	32.1101	loxU-3	34	8
-0.723958	32.5832	loxU-3	37	8
-2.02412	32.5996	loxU-3	35	8
-4.16139	31.3269	loxU-3	41	8
-2.26658	30.227	loxU-3	39	8
-2.48353	31.4414	loxU-3	39	8
-1.61384	32.4335	loxU-3	39	8
-1.54649	33.5125	loxU-3	37	8
-1.63963	32.6545	loxU-3	40	8
0.202121	33.4857	loxU-3	39	8
0.847186	32.6386	loxU-3	37	8
-0.846059	33.5402	loxU-3	38	8
-1.78633	30.4166	loxU-3	41	8
-3.0856	30.6063	loxU-3	41	8
-6.83487	37.5152	loxU-4	49	9
-4.399	41.4542	loxU-4	48	9
-3.41203	41.6428	loxU-4	47	9
-3.36973	40.0728	loxU-4	44	9
-7.20675	37.2217	loxU-4	49	9
-2.22913	39.1197	loxU-4	42	9
-2.72669	31.7591	loxU-4	46	9
-2.85867	39.2521	loxU-4	41	9
-6.86662	36.6906	loxU-4	46	9
-6.8756	39.4533	loxU-4	49	9
-5.43563	38.5846	loxU-4	43	9
-7.04362	37.2434	loxU-4	47	9
-5.08803	37.8233	loxU-4	47	9
-4.75054	37.4901	loxU-4	47	9
-6.80149	37.4922	loxU-4	46	9
-4.66716	38.1213	loxU-4	45	9
-1.59873	35.218	loxU-4	45	9
-3.91575	40.7253	loxU-4	45	9
-5.61498	38.3481	loxU-4	46	9
-6.98137	37.2906	loxU-4	50	9
-1.38809	35.2512	loxU-4	44	9
-3.04113	41.0356	loxU-4	46	9
-4.9674	39.7557	loxU-4	45	9
-3.00072	40.0531	loxU-4	48	9
-3.09878	41.0821	loxU-4	46	9
-4.1219	41.3389	loxU-4	45	9
-5.08406	37.6297	loxU-4	44	9
-1.16763	35.3132	loxU-4	46	9
-4.36504	40.0878	loxU-4	45	9
-6.16688	38.9904	loxU-4	47	9
-4.73454	41.3531	loxU-4	47	9
-4.01051	40.8226	loxU-4	50	9
-1.35096	39.4262	loxU-4	45	9
-5.91304	36.6712	loxU-4	44	9
-1.73944	33.509	loxU-4	44	9
-1.38266	35.3431	loxU-4	46	9
-3.10695	40.8836	loxU-4	45	9
-3.72656	40.0011	loxU-4	42	9
-1.75217	38.9042	loxU-4	50	9
-3.5643	40.9331	loxU-4	46	9
-2.87018	41.548	loxU-4	49	9
-6.38632	37.6765	loxU-4	47	9
-4.55407	30.3134	loxU-4	44	9
-2.16677	34.7423	loxU-4	49	9
-4.17501	35.3246	loxU-4	48	9
-2.17553	40.2491	loxU-4	47	9
-2.62	39.5423	loxU-4	43	9
-3.04054	40.0191	loxU-4	47	9
-3.10811	40.4055	loxU-4	47	9
-2.91627	34.3307	loxU-4	45	9
-3.18224	40.7774	loxU-4	43	9
-2.85335	40.1724	loxU-4	46	9
-1.67651	39.882	loxU-4	46	9
-5.90805	39.6947	loxU-4	51	9
-5.25554	39.6738	loxU-4	51	9
-4.34504	42.4048	loxU-4	47	9
-4.35159	33.8853	loxU-4	49	9
-2.27059	39.8	loxU-4	42	9
-3.40265	40.9464	loxU-4	48	9
-1.31943	35.2516	loxU-4	44	9
-2.73725	41.6593	loxU-4	51	9
-6.86018	37.3548	loxU-4	47	9
-4.39084	41.8009	loxU-4	50	9
-3.31976	40.8934	loxU-4	46	9
-1.7407	41.2599	loxU-4	50	9
-4.92349	37.5453	loxU-4	45	9
-5.77735	41.0732	loxU-4	50	9
-4.71982	37.0092	loxU-4	45	9
-3.06062	41.2519	loxU-4	48	9
-3.35508	41.2395	loxU-4	45	9
-2.14294	34.6885	loxU-4	44	9
-4.43174	41.4687	loxU-4	48	9
-4.29196	42.0631	loxU-4	45	9
-2.8855	40.9915	loxU-4	47	9
-5.83363	36.5863	loxU-4	52	9
-2.76025	39.6037	loxU-4	45	9
-3.40518	42.0311	loxU-4	49	9
-2.45671	34.8068	loxU-4	46	9
-1.94993	29.7912	loxU-4	50	9
-4.69174	37.0554	loxU-4	45	9
-5.94272	37.5449	loxU-4	43	9
-2.94349	40.05	loxU-4	49	9
-4.52182	40.3062	loxU-4	48	9
-5.57368	37.1039	loxU-4	51	9
-1.9184	29.836	loxU-4	47	9
-4.11822	41.8501	loxU-4	48	9
-4.20176	41.4896	loxU-4	48	9
-3.0309	40.8765	loxU-4	45	9
-6.84775	37.3049	loxU-4	47	9
-2.76224	39.6307	loxU-4	39	9
-2.52808	40.4656	loxU-4	42	9
-5.44732	38.7232	loxU-4	46	9
-4.06226	41.1693	loxU-4	47	9
-3.81892	39.8907	loxU-4	42	9
-4.62498	40.3275	loxU-4	46	9
-2.15634	33.8713	loxU-4	43	9
-1.66794	40.7658	loxU-4	45	9
-3.89414	39.8755	loxU-4	47	9
-3.36214	42.1631	loxU-4	43	9
-2.97634	38.5888	loxU-4	48	9
-1.99136	39.7914	loxU-5	49	9
-3.3648	38.988	loxU-5	46	9
-2.17567	39.907	loxU-5	44	9
-6.71917	37.5387	loxU-5	50	9
-3.15221	40.1284	loxU-5	40	9
-1.28081	38.3122	loxU-5	49	9
-6.057	37.6069	loxU-5	47	9
-3.74688	42.1487	loxU-5	51	9
-6.1105	41.0066	loxU-5	47	9
-1.52117	40.8853	loxU-5	53	9
-3.07776	40.7179	loxU-5	44	9
-3.26375	39.5646	loxU-5	48	9
-3.8768	39.0933	loxU-5	48	9
-7.01084	37.2996	loxU-5	47	9
-3.87892	39.8561	loxU-5	50	9
-4.20088	39.7557	loxU-5	47	9
-6.74237	38.5764	loxU-5	49	9
-7.08259	37.5608	loxU-5	52	9
-6.83325	37.3681	loxU-5	49	9
-5.43236	38.746	loxU-5	49	9
-6.08257	36.5334	loxU-5	49	9
-3.61568	37.2001	loxU-5	52	9
-7.35135	37.8412	loxU-5	56	9
-5.55777	42.2266	loxU-5	51	9
-4.16112	40.0566	loxU-5	44	9
-4.54567	40.8736	loxU-5	51	9
-3.36121	30.406	loxU-5	51	9
-3.23898	40.7933	loxU-5	44	9
-3.21948	38.7416	loxU-5	46	9
-3.59184	39.9985	loxU-5	52	9
-5.07757	31.7662	loxU-5	47	9
-5.47431	41.0751	loxU-5	48	9
-5.4027	38.572	loxU-5	43	9
-4.46556	38.7123	loxU-5	45	9
-4.04023	40.1634	loxU-5	47	9
-4.5741	40.4937	loxU-5	48	9
-7.30254	36.8939	loxU-5	53	9
-3.91932	37.7801	loxU-5	49	9
-4.97835	41.4567	loxU-5	46	9
-6.66863	37.7302	loxU-5	44	9
-2.53937	37.2075	loxU-5	50	9
-6.65417	37.462	loxU-5	46	9
-7.16943	37.1744	loxU-5	47	9
-6.28416	38.3818	loxU-5	49	9
-4.7899	38.2368	loxU-5	47	9
-4.91167	38.8879	loxU-5	46	9
-3.90136	38.5244	loxU-5	47	9
-3.21802	40.1819	loxU-5	45	9
-5.48629	38.9623	loxU-5	51	9
-4.17373	41.6879	loxU-5	49	9
-5.45709	41.3215	loxU-5	47	9
-4.18541	40.4913	loxU-5	46	9
-5.88792	38.1383	loxU-5	50	9
-2.38938	39.3233	loxU-5	44	9
-4.27768	38.7057	loxU-5	46	9
-4.26105	38.5662	loxU-5	46	9
-4.34959	38.4909	loxU-5	45	9
-6.47623	37.6666	loxU-5	49	9
0.596403	33.3916	loxU-5	47	9
-6.81225	39.9526	loxU-5	49	9
-6.71564	37.5802	loxU-5	47	9
-3.51849	41.1564	loxU-5	47	9
-2.81574	38.9484	loxU-5	51	9
-7.29234	37.3371	loxU-5	51	9
-3.24052	39.5275	loxU-5	45	9
-7.20408	38.142	loxU-5	53	9
-0.302627	34.3418	loxU-5	48	9
-3.81453	38.9334	loxU-5	46	9
-3.94853	39.3156	loxU-5	48	9
-4.39577	38.6635	loxU-5	44	9
-6.64492	37.6504	loxU-5	46	9
-0.763684	34.6124	loxU-5	50	9
-4.4472	38.4962	loxU-5	43	9
-3.56066	39.6927	loxU-5	45	9
-1.53477	40.6752	loxU-5	51	9
-2.80748	41.1679	loxU-5	49	9
-4.02064	41.705	loxU-5	43	9
-4.33838	39.4077	loxU-5	47	9
-2.78583	37.9468	loxU-5	47	9
-3.48682	41.4264	loxU-5	50	9
-3.00506	40.95	loxU-5	45	9
-2.60875	39.1357	loxU-5	47	9
-6.39728	36.2968	loxU-5	49	9
-3.79936	39.9966	loxU-5	46	9
-4.54672	40.2219	loxU-5	47	9
-1.71262	40.7269	loxU-5	45	9
-3.38898	36.1207	loxU-5	50	9
-6.28578	40.8921	loxU-5	50	9
-6.84538	37.8615	loxU-5	48	9
-6.56438	37.5025	loxU-5	48	9
-4.28992	39.6925	loxU-5	51	9
-2.57092	39.6492	loxU-5	47	9
-4.48299	40.4738	loxU-5	46	9
-3.97441	39.9828	loxU-5	46	9
-4.8127	41.8092	loxU-5	48	9
-3.13416	40.8582	loxU-5	46	9
-6.82524	39.7806	loxU-5	51	9
-5.55744	42.2264	loxU-5	51	9
-4.56099	41.3665	loxU-5	44	9
-6.02171	37.2026	loxU-5	53	9
-20.5142	27.6431	loxV-1	59	10
-17.9392	30.1659	loxV-1	59	10
-16.2696	30.2473	loxV-1	61	10
-19.2659	26.4676	loxV-1	59	10
-17.3236	30.0434	loxV-1	59	10
-19.1226	29.1233	loxV-1	63	10
-17.8266	30.3579	loxV-1	62	10
-17.5048	30.1331	loxV-1	61	10
-17.9016	28.6176	loxV-1	58	10
-17.8927	30.1641	loxV-1	58	10
-18.0559	30.4913	loxV-1	59	10
-18.8934	28.5327	loxV-1	58	10
-18.1744	30.1204	loxV-1	61	10
-16.3744	28.6723	loxV-1	59	10
-16.1398	29.6728	loxV-1	62	10
-15.3018	30.0818	loxV-1	60	10
-15.5293	33.4335	loxV-1	61	10
-19.2826	26.5912	loxV-1	58	10
-17.7855	30.1407	loxV-1	61	10
-20.3373	30.0353	loxV-1	59	10
-15.5582	33.416	loxV-1	61	10
-17.3756	29.4861	loxV-1	63	10
-20.6306	30.538	loxV-1	63	10
-18.7104	28.3917	loxV-1	60	10
-17.3817	30.0669	loxV-1	59	10
-20.3514	27.7151	loxV-1	58	10
-18.0364	30.244	loxV-1	58	10
-15.4304	31.3095	loxV-1	61	10
-18.7647	30.4972	loxV-1	70	10
-16.8795	30.2221	loxV-1	61	10
-17.3815	30.1932	loxV-1	59	10
-20.2408	27.8079	loxV-1	57	10
-18.405	30.389	loxV-1	61	10
-18.7894	28.5375	loxV-1	56	10
-20.8329	27.6754	loxV-1	59	10
-20.2512	27.7736	loxV-1	57	10
-20.5537	30.4977	loxV-1	62	10
-18.0043	30.24	loxV-1	59	10
-17.8971	31.5898	loxV-1	61	10
-20.4463	27.5782	loxV-1	58	10
-18.3923	28.5663	loxV-1	58	10
-17.7931	30.2712	loxV-1	62	10
-20.5587	30.51	loxV-1	62	10
-14.9239	32.3984	loxV-1	62	10
-14.6875	29.1038	loxV-1	60	10
-17.4197	30.1259	loxV-1	60	10
-17.3718	27.5961	loxV-1	58	10
-15.1343	32.4758	loxV-1	63	10
-19.0663	28.4429	loxV-1	60	10
-17.8615	31.0731	loxV-1	59	10
-19.1111	29.5602	loxV-1	60	10
-19.018	28.4374	loxV-1	61	10
-18.0795	30.7	loxV-1	57	10
-16.2665	30.2114	loxV-1	60	10
-18.7907	28.94	loxV-1	60	10
-20.4026	27.6136	loxV-1	57	10
-18.7607	28.5596	loxV-1	58	10
-18.029	30.3628	loxV-1	58	10
-18.9713	29.1646	loxV-1	56	10
-19.3082	26.5742	loxV-1	55	10
-17.0969	29.9041	loxV-1	61	10
-18.0414	30.2643	loxV-1	60	10
-20.5476	30.4881	loxV-1	63	10
-15.5959	30.0837	loxV-1	60	10
-18.0454	29.5389	loxV-1	59	10
-15.2787	30.399	loxV-1	61	10
-20.978	27.5745	loxV-1	56	10
-20.4841	27.6435	loxV-1	55	10
-18.5996	30.1568	loxV-1	61	10
-20.2173	27.8118	loxV-1	58	10
-15.6216	29.298	loxV-1	59	10
-17.9396	30.166	loxV-1	59	10
-16.3721	28.543	loxV-1	60	10
-20.417	27.5891	loxV-1	61	10
-15.2085	29.8303	loxV-1	62	10
-18.5518	31.0603	loxV-1	61	10
-18.4585	28.382	loxV-1	60	10
-17.3855	27.6315	loxV-1	59	10
-17.2658	28.6646	loxV-1	57	10
-16.6177	30.0943	loxV-1	62	10
-16.5317	30.3223	loxV-1	60	10
-20.2502	27.7861	loxV-1	56	10
-15.7222	31.9714	loxV-1	58	10
-15.5517	33.5717	loxV-1	59	10
-17.9703	30.1663	loxV-1	60	10
36.5453	3.44985	loxV-1	58	10
-18.7393	28.7181	loxV-1	59	10
-16.4214	30.2527	loxV-1	60	10
-17.1404	27.67	loxV-1	60	10
-17.2514	29.9904	loxV-1	59	10
-20.3493	27.7156	loxV-1	57	10
-17.469	29.9582	loxV-1	62	10
-18.7303	28.5827	loxV-1	58	10
-16.0072	28.835	loxV-1	57	10
-19.1767	28.3623	loxV-1	60	10
-19.0749	28.4987	loxV-1	62	10
-16.7438	29.6442	loxV-1	65	10
-18.1957	29.8319	loxV-1	59	10
-20.6755	27.7113	loxV-1	59	10
-14.5954	32.8859	loxV-1	60	10
-15.4788	33.3892	loxV-2	64	10
-15.5488	31.3611	loxV-2	60	10
-15.2464	32.535	loxV-2	59	10
-17.7963	28.0124	loxV-2	70	10
-15.4905	28.6916	loxV-2	63	10
-15.7502	29.7574	loxV-2	61	10
-15.3673	30.1565	loxV-2	62	10
-14.4075	30.4468	loxV-2	66	10
-21.1281	28.2302	loxV-2	59	10
-15.3035	30.0371	loxV-2	60	10
-16.1908	32.6479	loxV-2	63	10
-13.8695	32.5378	loxV-2	60	10
-18.3258	28.6418	loxV-2	58	10
-16.8311	28.9906	loxV-2	60	10
-15.4663	30.0292	loxV-2	60	10
-14.6015	29.939	loxV-2	65	10
-16.5852	30.116	loxV-2	59	10
-15.141	32.3705	loxV-2	60	10
-15.3319	33.1672	loxV-2	62	10
-15.2586	32.3146	loxV-2	60	10
-15.5249	32.6393	loxV-2	62	10
-15.3445	33.5621	loxV-2	64	10
-16.0279	28.6198	loxV-2	59	10
-13.3233	31.6039	loxV-2	64	10
-15.0962	30.0806	loxV-2	62	10
-20.5897	30.5543	loxV-2	64	10
-14.0874	30.6637	loxV-2	67	10
-15.4661	30.0295	loxV-2	60	10
-14.6657	29.2578	loxV-2	62	10
-16.0607	31.5068	loxV-2	59	10
-15.7627	29.2731	loxV-2	63	10
-15.1533	32.0774	loxV-2	59	10
-14.9896	30.3164	loxV-2	61	10
-18.9149	28.5505	loxV-2	58	10
-19.3036	26.3685	loxV-2	61	10
-15.738	32.4242	loxV-2	60	10
-14.9072	32.4806	loxV-2	65	10
-17.8489	31.5933	loxV-2	61	10
-15.1051	31.6735	loxV-2	61	10
-16.3468	27.7129	loxV-2	68	10
-15.6867	31.5349	loxV-2	65	10
-14.5817	29.8774	loxV-2	62	10
-15.2197	30.9656	loxV-2	62	10
-16.3689	30.9789	loxV-2	62	10
-16.7253	30.7698	loxV-2	63	10
-15.6038	30.0871	loxV-2	58	10
-18.8193	31.0798	loxV-2	59	10
-15.4854	29.0967	loxV-2	65	10
-15.9931	29.4893	loxV-2	62	10
-15.4194	33.3204	loxV-2	61	10
-20.3231	27.812	loxV-2	59	10
-15.7062	29.6111	loxV-2	60	10
-13.3107	31.6102	loxV-2	65	10
-15.6096	32.7731	loxV-2	59	10
-18.2895	28.4893	loxV-2	59	10
-13.7628	32.5907	loxV-2	63	10
-14.9041	30.1963	loxV-2	63	10
-15.4543	32.4419	loxV-2	61	10
-14.3297	29.763	loxV-2	63	10
-15.7784	29.3493	loxV-2	63	10
-17.3348	27.6637	loxV-2	59	10
-14.7973	30.3195	loxV-2	65	10
-15.9865	32.2671	loxV-2	61	10
-15.3082	33.0307	loxV-2	62	10
-21.2065	28.3216	loxV-2	60	10
-16.2651	33.7345	loxV-2	60	10
-21.0784	28.1872	loxV-2	55	10
-15.5364	28.5287	loxV-2	64	10
-15.4409	30.044	loxV-2	60	10
-14.5536	28.8748	loxV-2	62	10
-17.9082	28.5084	loxV-2	61	10
-17.4085	29.9445	loxV-2	64	10
-17.1525	28.4446	loxV-2	63	10
-19.1865	29.05	loxV-2	61	10
-15.2413	32.2766	loxV-2	61	10
-17.1319	29.3144	loxV-2	61	10
-15.4291	29.8899	loxV-2	62	10
-16.4522	27.8196	loxV-2	61	10
-15.5573	29.919	loxV-2	62	10
-14.9333	29.57	loxV-2	62	10
-13.7598	32.4482	loxV-2	64	10
-15.3837	32.2772	loxV-2	60	10
-15.3021	30.082	loxV-2	60	10
37.0016	3.89558	loxV-2	63	10
-13.8532	32.5963	loxV-2	63	10
-15.7002	32.2693	loxV-2	59	10
-17.1451	32.9861	loxV-2	67	10
-15.2237	32.6389	loxV-2	58	10
-14.7961	29.4569	loxV-2	61	10
-15.4801	30.0349	loxV-2	59	10
-15.2787	30.7362	loxV-2	66	10
-16.8019	27.6656	loxV-2	61	10
-15.6591	30.0206	loxV-2	62	10
-17.5157	30.3155	loxV-2	63	10
-15.3472	33.5538	loxV-2	62	10
-15.8231	29.6251	loxV-2	58	10
-15.0889	30.0941	loxV-2	63	10
-19.2378	26.4706	loxV-2	63	10
-14.836	31.0635	loxV-2	60	10
-15.2442	30.0251	loxV-2	63	10
35.6406	1.7648	loxV-3	64	10
36.1799	2.85152	loxV-3	62	10
35.8042	-0.57516	loxV-3	65	10
35.3191	1.45754	loxV-3	64	10
38.7832	1.8198	loxV-3	66	10
36.5291	1.62436	loxV-3	63	10
35.1808	2.95687	loxV-3	66	10
36.1175	5.38144	loxV-3	66	10
35.8396	-0.307045	loxV-3	66	10
37.1162	2.38727	loxV-3	65	10
33.3229	2.13626	loxV-3	63	10
36.6517	1.57953	loxV-3	64	10
38.3983	1.67763	loxV-3	64	10
35.3437	2.04301	loxV-3	64	10
35.8614	2.38941	loxV-3	65	10
38.456	1.6663	loxV-3	61	10
35.5102	1.84789	loxV-3	64	10
39.2425	3.34218	loxV-3	68	10
34.9362	2.05897	loxV-3	65	10
33.3994	2.18356	loxV-3	63	10
34.8271	3.91908	loxV-3	64	10
35.616	1.76483	loxV-3	65	10
35.8705	2.17956	loxV-3	67	10
36.668	3.45982	loxV-3	63	10
37.8432	2.59346	loxV-3	62	10
33.5138	2.1049	loxV-3	64	10
35.9236	1.35739	loxV-3	66	10
36.6862	1.63663	loxV-3	64	10
36.1374	-0.356811	loxV-3	67	10
35.7388	-1.32416	loxV-3	67	10
33.4927	3.61136	loxV-3	69	10
36.2296	-0.00150677	loxV-3	67	10
36.529	1.62415	loxV-3	63	10
35.3433	2.04327	loxV-3	64	10
33.505	2.07043	loxV-3	64	10
-14.4421	33.0598	loxV-3	67	10
35.9737	-0.703848	loxV-3	65	10
36.6887	1.50462	loxV-3	62	10
35.0297	2.84347	loxV-3	66	10
36.5287	1.62322	loxV-3	63	10
33.3286	3.40155	loxV-3	65	10
36.6406	3.3512	loxV-3	62	10
33.5181	2.09859	loxV-3	63	10
36.2443	3.09464	loxV-3	64	10
37.1022	3.6435	loxV-3	62	10
35.2393	2.40062	loxV-3	65	10
33.5126	2.10462	loxV-3	64	10
33.5816	2.10742	loxV-3	64	10
34.8299	3.91834	loxV-3	63	10
35.4939	1.8789	loxV-3	66	10
37.1985	3.33714	loxV-3	64	10
36.6348	1.60753	loxV-3	63	10
34.2726	0.410585	loxV-3	66	10
32.8847	2.03139	loxV-3	65	10
35.1061	1.91675	loxV-3	66	10
37.0604	2.48724	loxV-3	62	10
36.7483	0.293063	loxV-3	64	10
35.9183	2.29408	loxV-3	63	10
35.76	1.28157	loxV-3	66	10
38.7193	1.76806	loxV-3	65	10
38.4559	1.48012	loxV-3	65	10
35.6443	1.87044	loxV-3	66	10
36.7861	1.63503	loxV-3	61	10
36.9745	3.05397	loxV-3	59	10
33.5219	2.10621	loxV-3	62	10
36.5293	1.62433	loxV-3	63	10
35.6673	-0.315668	loxV-3	65	10
33.5149	2.10045	loxV-3	64	10
35.9175	2.29601	loxV-3	63	10
35.7888	1.90535	loxV-3	63	10
35.6129	-0.497734	loxV-3	66	10
33.4786	3.49877	loxV-3	65	10
35.6657	1.86822	loxV-3	65	10
37.7283	2.62602	loxV-3	63	10
37.1063	0.671827	loxV-3	66	10
36.6798	1.84598	loxV-3	63	10
36.6187	1.64166	loxV-3	64	10
33.2169	2.13794	loxV-3	64	10
-16.3967	32.4603	loxV-3	65	10
37.0296	3.76238	loxV-3	61	10
33.2097	3.36385	loxV-3	64	10
35.8682	2.48682	loxV-3	64	10
35.3617	0.0779515	loxV-3	66	10
33.3486	3.6054	loxV-3	68	10
35.688	1.9923	loxV-3	65	10
35.7227	2.04772	loxV-3	66	10
34.2805	0.437405	loxV-3	66	10
35.6058	-0.218425	loxV-3	66	10
36.7892	1.46408	loxV-3	67	10
36.1499	5.35603	loxV-3	70	10
35.7269	2.08214	loxV-3	66	10
33.313	3.43678	loxV-3	62	10
36.5284	1.62351	loxV-3	63	10
34.5571	-0.871323	loxV-3	65	10
37.2465	0.593772	loxV-3	69	10
35.5102	1.84789	loxV-3	64	10
35.781	-0.382681	loxV-3	66	10
33.6378	2.06187	loxV-3	64	10
35.1205	2.31699	loxV-3	67	10
34.8934	2.28153	loxV-3	65	10
35.225	2.24433	loxV-4	67	9
36.0021	-0.894129	loxV-4	67	9
36.8776	1.27004	loxV-4	65	9
33.3396	0.378535	loxV-4	66	9
34.3133	0.0795751	loxV-4	65	9
34.2405	0.503022	loxV-4	67	9
36.5042	-0.37622	loxV-4	67	9
36.5872	-0.903378	loxV-4	67	9
39.2895	3.3527	loxV-4	68	9
35.3357	1.46756	loxV-4	66	9
34.5572	-0.871257	loxV-4	65	9
34.4729	-1.52373	loxV-4	66	9
33.9293	-1.80933	loxV-4	66	9
33.5185	-0.629363	loxV-4	68	9
33.3825	-0.79661	loxV-4	65	9
36.7181	0.514305	loxV-4	66	9
39.2834	3.36758	loxV-4	69	9
32.9704	1.17615	loxV-4	69	9
36.2318	5.29218	loxV-4	64	9
34.5569	-0.871477	loxV-4	65	9
38.0812	2.22928	loxV-4	67	9
34.5359	-0.979003	loxV-4	66	9
34.6754	-1.00048	loxV-4	68	9
35.0457	-0.0887245	loxV-4	65	9
39.2573	3.33884	loxV-4	68	9
34.212	0.600752	loxV-4	67	9
34.118	0.0769642	loxV-4	65	9
35.1361	-1.76918	loxV-4	66	9
33.0581	0.72914	loxV-4	64	9
34.5567	-0.871594	loxV-4	65	9
39.3159	3.35541	loxV-4	68	9
34.4569	-1.16861	loxV-4	69	9
33.1757	-0.815409	loxV-4	68	9
35.9687	-0.656237	loxV-4	67	9
34.6019	-0.935964	loxV-4	66	9
36.5857	3.55276	loxV-4	63	9
34.56	-0.959308	loxV-4	66	9
33.5318	-0.819476	loxV-4	66	9
34.5569	-0.871137	loxV-4	65	9
33.5307	2.2334	loxV-4	64	9
34.4764	-1.10083	loxV-4	66	9
33.6234	-0.767815	loxV-4	65	9
34.526	-1.07482	loxV-4	66	9
33.6276	-0.710547	loxV-4	65	9
39.2625	3.33959	loxV-4	67	9
36.7758	0.933027	loxV-4	66	9
33.2804	3.3922	loxV-4	65	9
33.4435	-1.72737	loxV-4	65	9
34.2382	0.523801	loxV-4	66	9
35.0313	-1.25787	loxV-4	65	9
35.3551	5.25308	loxV-4	65	9
34.3847	-0.693465	loxV-4	65	9
33.2529	0.771341	loxV-4	63	9
33.4173	-1.45627	loxV-4	64	9
37.7252	3.1426	loxV-4	64	9
33.1499	0.585138	loxV-4	64	9
34.7668	-0.955078	loxV-4	66	9
35.6199	-0.579928	loxV-4	68	9
32.9165	0.720758	loxV-4	65	9
33.5014	2.16065	loxV-4	65	9
36.5894	-0.90989	loxV-4	69	9
34.6307	-1.02353	loxV-4	65	9
35.6899	0.289788	loxV-4	66	9
34.5164	-0.934331	loxV-4	66	9
34.4862	-1.62406	loxV-4	69	9
34.6581	-1.69895	loxV-4	69	9
36.8834	1.62288	loxV-4	63	9
33.336	-1.52265	loxV-4	64	9
39.2754	3.34945	loxV-4	65	9
35.2478	2.11966	loxV-4	65	9
34.6438	-1.30655	loxV-4	66	9
33.0655	-0.521129	loxV-4	69	9
34.4176	0.336849	loxV-4	66	9
33.5132	-1.63225	loxV-4	66	9
35.5531	-0.11062	loxV-4	65	9
35.5951	1.60649	loxV-4	66	9
34.5389	-0.972687	loxV-4	66	9
35.6474	-0.371927	loxV-4	68	9
35.8885	0.178718	loxV-4	68	9
33.5325	-0.81878	loxV-4	66	9
34.6457	-1.43896	loxV-4	66	9
36.5362	3.55314	loxV-4	61	9
38.3841	2.09193	loxV-4	63	9
39.2457	3.33323	loxV-4	66	9
34.186	2.32151	loxV-4	62	9
34.594	-0.789052	loxV-4	71	9
37.1845	0.580728	loxV-4	68	9
34.493	-0.773662	loxV-4	66	9
33.6023	-0.737221	loxV-4	65	9
32.9071	0.741777	loxV-4	66	9
39.2802	3.34048	loxV-4	67	9
35.0827	0.337031	loxV-4	63	9
34.3206	0.374275	loxV-4	67	9
35.3929	5.25174	loxV-4	67	9
34.4023	-1.36078	loxV-4	68	9
32.9024	0.918413	loxV-4	65	9
38.6922	1.67996	loxV-4	66	9
35.3567	5.2639	loxV-4	63	9
35.1345	-1.56831	loxV-4	68	9
33.1479	0.632824	loxV-4	64	9
45.6913	-6.42282	loxV-5	73	9
43.8773	-6.02626	loxV-5	66	9
42.8762	-6.21308	loxV-5	68	9
46.0127	-6.00895	loxV-5	69	9
45.0599	-5.48135	loxV-5	72	9
45.6608	-6.05342	loxV-5	70	9
43.2753	-5.7962	loxV-5	67	9
44.4369	-6.11335	loxV-5	67	9
42.7498	-6.44595	loxV-5	69	9
43.4599	-6.705	loxV-5	69	9
45.8669	-6.44241	loxV-5	70	9
44.1831	-4.81745	loxV-5	67	9
42.8802	-5.79362	loxV-5	70	9
45.8282	-6.2718	loxV-5	70	9
43.8615	-5.72987	loxV-5	70	9
42.7073	-4.73686	loxV-5	63	9
43.6681	-5.45385	loxV-5	68	9
44.1489	-6.1841	loxV-5	70	9
44.0511	-6.35218	loxV-5	68	9
44.5408	-7.20821	loxV-5	71	9
46.0956	-6.11117	loxV-5	71	9
43.2454	-6.51384	loxV-5	69	9
45.1615	-4.71077	loxV-5	74	9
45.7418	-6.3729	loxV-5	73	9
44.3298	-6.25387	loxV-5	70	9
42.6746	-4.60514	loxV-5	66	9
44.0812	-5.58332	loxV-5	70	9
43.8722	-5.77312	loxV-5	67	9
44.4563	-5.29851	loxV-5	71	9
43.4472	-6.56179	loxV-5	73	9
43.2862	-4.63502	loxV-5	69	9
44.1152	-5.36574	loxV-5	71	9
44.2707	-6.64177	loxV-5	70	9
44.3044	-6.32502	loxV-5	69	9
43.8575	-5.71863	loxV-5	69	9
44.2644	-6.63368	loxV-5	69	9
45.6252	-6.75161	loxV-5	69	9
45.513	-5.93523	loxV-5	68	9
44.3036	-5.78939	loxV-5	68	9
44.6845	-4.70176	loxV-5	69	9
45.5381	-6.30492	loxV-5	68	9
45.2435	-6.6728	loxV-5	67	9
43.7751	-6.14581	loxV-5	67	9
43.8967	-5.75812	loxV-5	68	9
44.4355	-5.30999	loxV-5	68	9
45.8528	-5.7567	loxV-5	69	9
42.1322	-5.28869	loxV-5	68	9
43.8989	-6.86567	loxV-5	74	9
44.1009	-5.79133	loxV-5	70	9
44.3194	-6.09209	loxV-5	71	9
44.1047	-7.16809	loxV-5	75	9
42.976	-4.83505	loxV-5	67	9
42.652	-4.0801	loxV-5	74	9
42.5136	-4.61318	loxV-5	71	9
44.1817	-6.68223	loxV-5	68	9
43.8843	-5.71802	loxV-5	69	9
45.9032	-6.06544	loxV-5	72	9
43.8027	-6.03457	loxV-5	69	9
42.5433	-4.71243	loxV-5	68	9
43.3215	-6.90311	loxV-5	68	9
43.369	-6.28669	loxV-5	65	9
45.3924	-5.1765	loxV-5	71	9
45.6009	-6.28229	loxV-5	69	9
43.1392	-6.20808	loxV-5	64	9
42.4517	-4.7025	loxV-5	67	9
43.8907	-5.75614	loxV-5	69	9
43.3642	-5.63171	loxV-5	70	9
42.844	-5.94698	loxV-5	69	9
42.4865	-5.53081	loxV-5	69	9
42.814	-4.1908	loxV-5	68	9
44.7374	-4.54569	loxV-5	73	9
44.0402	-6.99664	loxV-5	73	9
45.5735	-6.27768	loxV-5	66	9
44.4778	-6.64876	loxV-5	71	9
45.7529	-6.09281	loxV-5	70	9
45.6111	-5.48702	loxV-5	70	9
43.537	-5.72853	loxV-5	67	9
43.4969	-5.76613	loxV-5	66	9
42.7006	-4.67319	loxV-5	69	9
44.0126	-5.1697	loxV-5	72	9
43.9932	-5.01601	loxV-5	69	9
43.8801	-7.06092	loxV-5	69	9
42.5653	-4.73741	loxV-5	66	9
44.4056	-6.79843	loxV-5	72	9
42.4696	-4.63272	loxV-5	69	9
43.2661	-5.9083	loxV-5	66	9
45.5628	-6.20336	loxV-5	69	9
44.1486	-5.42095	loxV-5	67	9
44.2248	-5.61489	loxV-5	73	9
44.1917	-6.61614	loxV-5	69	9
44.1611	-6.13368	loxV-5	68	9
45.4828	-6.21177	loxV-5	67	9
42.2601	-5.20529	loxV-5	72	9
43.916	-5.59372	loxV-5	69	9
45.4163	-6.29404	loxV-5	66	9
44.4285	-6.79752	loxV-5	69	9
44.3184	-6.93697	loxV-5	67	9
44.4947	-6.98204	loxV-5	71	9
44.2733	-7.308	loxV-5	72	9
42.6262	-6.05897	loxV-5	69	9
54.3601	-8.93922	loxV-6	66	10
53.3658	-9.28337	loxV-6	71	10
54.4072	-9.26281	loxV-6	69	10
53.307	-10.3535	loxV-6	72	10
54.1746	-9.09609	loxV-6	67	10
56.8996	-3.00434	loxV-6	67	10
53.5515	-9.47072	loxV-6	71	10
55.8656	-5.70111	loxV-6	73	10
54.3777	-9.07893	loxV-6	68	10
55.7185	-6.08292	loxV-6	68	10
56.901	-3.00031	loxV-6	67	10
54.8649	-8.606	loxV-6	71	10
53.8216	-8.53829	loxV-6	70	10
54.5391	-9.37757	loxV-6	67	10
55.8891	-5.61498	loxV-6	73	10
56.3368	-2.83673	loxV-6	70	10
57.4339	-2.91487	loxV-6	67	10
54.8219	-8.61464	loxV-6	69	10
56.6517	-3.61929	loxV-6	68	10
56.8982	-2.99889	loxV-6	66	10
54.4072	-9.26302	loxV-6	69	10
56.8981	-2.99893	loxV-6	66	10
54.6193	-8.57939	loxV-6	68	10
53.2552	-10.3838	loxV-6	73	10
56.8847	-3.02333	loxV-6	68	10
55.8426	-5.76767	loxV-6	71	10
56.8981	-2.9992	loxV-6	66	10
57.3785	-2.70475	loxV-6	68	10
53.5294	-9.48505	loxV-6	71	10
56.9011	-3.00029	loxV-6	67	10
54.1415	-9.05107	loxV-6	69	10
56.8981	-2.99895	loxV-6	66	10
53.9688	-8.81604	loxV-6	65	10
54.1857	-9.10384	loxV-6	69	10
55.8618	-5.65761	loxV-6	69	10
56.9009	-3.00055	loxV-6	67	10
57.2739	-2.79693	loxV-6	67	10
56.8981	-2.99907	loxV-6	66	10
56.7821	-2.71496	loxV-6	68	10
54.1452	-9.31516	loxV-6	71	10
55.8487	-5.75608	loxV-6	72	10
57.0336	-3.08761	loxV-6	68	10
54.1691	-9.09904	loxV-6	69	10
56.7034	-2.62165	loxV-6	69	10
57.6839	-3.49654	loxV-6	70	10
54.6826	-9.56333	loxV-6	70	10
56.8877	-2.96901	loxV-6	67	10
56.8987	-3.00668	loxV-6	67	10
55.8502	-5.74685	loxV-6	73	10
53.2832	-10.2846	loxV-6	72	10
56.8536	-2.98796	loxV-6	67	10
53.2644	-10.2935	loxV-6	73	10
57.0506	-2.89214	loxV-6	66	10
55.8147	-5.82508	loxV-6	72	10
54.6648	-9.42553	loxV-6	70	10
56.3622	-3.01539	loxV-6	69	10
54.8985	-8.60165	loxV-6	71	10
55.8782	-5.62171	loxV-6	69	10
54.1865	-9.01262	loxV-6	68	10
54.2927	-8.98311	loxV-6	66	10
56.8942	-2.99245	loxV-6	67	10
56.8535	-2.98828	loxV-6	67	10
57.163	-2.83938	loxV-6	66	10
53.7505	-8.53698	loxV-6	69	10
56.7131	-3.08051	loxV-6	68	10
54.4268	-9.56574	loxV-6	71	10
57.0345	-3.21399	loxV-6	68	10
54.3845	-9.22331	loxV-6	68	10
56.8934	-2.99542	loxV-6	68	10
56.5968	-3.77867	loxV-6	71	10
53.2557	-10.3849	loxV-6	73	10
54.5872	-8.37589	loxV-6	69	10
54.7333	-9.46481	loxV-6	70	10
55.8497	-5.75543	loxV-6	73	10
53.7864	-8.50231	loxV-6	71	10
55.8513	-5.74062	loxV-6	72	10
54.3852	-9.35152	loxV-6	71	10
53.8344	-8.74197	loxV-6	70	10
56.8157	-2.84021	loxV-6	67	10
56.7751	-2.55817	loxV-6	68	10
55.8678	-5.71809	loxV-6	73	10
54.2122	-8.23413	loxV-6	67	10
53.5728	-9.45788	loxV-6	70	10
57.7091	-3.50896	loxV-6	72	10
56.8877	-2.96901	loxV-6	67	10
54.4525	-8.13103	loxV-6	73	10
54.3267	-9.28939	loxV-6	70	10
53.249	-10.3874	loxV-6	74	10
53.4372	-10.2479	loxV-6	71	10
55.8426	-5.76767	loxV-6	71	10
54.7548	-9.51272	loxV-6	70	10
54.787	-8.57284	loxV-6	69	10
56.8981	-2.99889	loxV-6	66	10
54.4359	-9.32241	loxV-6	71	10
55.8543	-5.7455	loxV-6	71	10
53.2767	-10.3609	loxV-6	74	10
56.879	-3.05608	loxV-6	67	10
53.9235	-8.34605	loxV-6	72	10
53.7614	-8.4741	loxV-6	72	10
56.9248	-3.0168	loxV-6	67	10
-8.70284	-0.82265	loxW-1	24	7
-7.39203	-1.02503	loxW-1	30	7
-7.71471	0.184771	loxW-1	26	7
-9.6044	-1.12888	loxW-1	30	7
-7.83559	-3.41747	loxW-1	29	7
-7.40497	-2.18956	loxW-1	26	7
-7.71423	-4.05974	loxW-1	31	7
-5.36056	-4.97457	loxW-1	34	7
-8.60842	-1.69022	loxW-1	29	7
-9.10945	-1.10691	loxW-1	29	7
-9.30415	-1.46397	loxW-1	33	7
-4.52714	-6.5383	loxW-1	34	7
-9.61868	-3.07659	loxW-1	30	7
-6.65216	-1.34956	loxW-1	29	7
-12.5507	-5.60263	loxW-1	30	7
-6.66243	-0.816821	loxW-1	29	7
-8.77158	-1.82012	loxW-1	35	7
-22.4735	-20.9218	loxW-1	39	7
-19.1406	-22.2256	loxW-1	36	7
-9.57459	-4.67437	loxW-1	29	7
-5.0365	-5.16187	loxW-1	27	7
-6.26766	-1.79998	loxW-1	30	7
-8.42252	-0.778422	loxW-1	25	7
-5.33814	-3.95718	loxW-1	30	7
-9.35393	-1.40645	loxW-1	31	7
-8.3932	-1.99706	loxW-1	30	7
-10.4955	-4.66424	loxW-1	27	7
-8.56627	-0.346466	loxW-1	32	7
-13.4435	-6.79647	loxW-1	29	7
-8.36474	-1.0863	loxW-1	29	7
-9.27652	-1.02392	loxW-1	28	7
-7.43947	-4.26043	loxW-1	29	7
-8.38764	-4.43875	loxW-1	23	7
-6.21588	-3.92265	loxW-1	28	7
-6.55832	0.397286	loxW-1	34	7
-11.1569	-4.62774	loxW-1	28	7
-6.04997	-5.10492	loxW-1	28	7
-7.4515	-1.67468	loxW-1	30	7
-8.43189	-4.52501	loxW-1	32	7
-8.58201	-4.91195	loxW-1	30	7
-4.5399	-6.50412	loxW-1	28	7
-11.3826	-4.59004	loxW-1	31	7
-9.55069	-4.67236	loxW-1	27	7
-6.20986	-4.33284	loxW-1	30	7
-7.3494	-0.597262	loxW-1	33	7
-9.03827	-1.06859	loxW-1	29	7
-5.56493	-3.99738	loxW-1	30	7
-5.66547	-4.08655	loxW-1	35	7
-7.89643	-2.30197	loxW-1	30	7
-9.05325	0.692601	loxW-1	32	7
-9.20112	-0.567009	loxW-1	31	7
-7.01106	-4.53245	loxW-1	28	7
-8.69664	-2.13674	loxW-1	31	7
-9.26166	0.0704077	loxW-1	29	7
-3.80951	-6.75033	loxW-1	25	7
-7.705	-3.28203	loxW-1	28	7
-1.38628	-7.60874	loxW-1	25	7
-6.8226	-0.227592	loxW-1	33	7
-8.2359	-0.936566	loxW-1	27	7
-7.93305	0.267357	loxW-1	36	7
-6.28852	-3.92697	loxW-1	28	7
-11.0777	-2.51931	loxW-1	32	7
-3.96081	-6.04601	loxW-1	24	7
-6.09305	-4.09292	loxW-1	28	7
-4.71757	-7.01667	loxW-1	35	7
-8.3159	-4.18753	loxW-1	28	7
-9.55033	-1.03865	loxW-1	27	7
-10.0839	-1.08727	loxW-1	29	7
-7.90408	-0.108627	loxW-1	30	7
-11.1344	-2.39529	loxW-1	39	7
-7.06281	-1.11105	loxW-1	26	7
-6.36534	-2.15601	loxW-1	30	7
-6.66222	-4.56539	loxW-1	28	7
-8.64125	-0.611547	loxW-1	30	7
-6.92322	-1.38775	loxW-1	32	7
-22.2208	-20.5045	loxW-1	33	7
-4.39109	-7.12861	loxW-1	30	7
-9.97444	-0.793741	loxW-1	35	7
-7.95523	-2.93188	loxW-1	26	7
-8.57212	-1.81771	loxW-1	29	7
-8.48771	-4.80689	loxW-1	27	7
-7.62271	0.00881618	loxW-1	32	7
-8.50529	-0.721194	loxW-1	33	7
-8.34876	-3.57635	loxW-1	32	7
-11.135	-2.5683	loxW-1	34	7
-6.74529	-1.26326	loxW-1	30	7
-8.81473	-0.503748	loxW-1	30	7
-3.00543	-6.18858	loxW-1	28	7
-6.92068	1.19418	loxW-1	33	7
-3.9879	-3.82436	loxW-1	31	7
-6.78288	-4.97656	loxW-1	28	7
-7.14842	-1.14027	loxW-1	31	7
-7.99	-2.18138	loxW-1	28	7
-8.62564	-0.0491031	loxW-1	32	7
-8.74403	-0.782588	loxW-1	28	7
-11.3973	-4.58317	loxW-1	32	7
-9.00592	-1.43375	loxW-1	21	7
-2.76079	-5.90071	loxW-1	27	7
-7.81913	0.5768	loxW-1	32	7
-6.86343	1.13448	loxW-1	32	7
-22.525	-27.1373	loxW-2	31	8
-20.0771	-22.8095	loxW-2	28	8
-20.08	-25.6706	loxW-2	34	8
-20.197	-25.245	loxW-2	29	8
-23.5393	-27.0805	loxW-2	29	8
-23.1652	-27.0517	loxW-2	31	8
-23.4192	-27.9397	loxW-2	34	8
-20.1132	-26.7536	loxW-2	27	8
-23.842	-23.0224	loxW-2	36	8
-23.0071	-29.3813	loxW-2	33	8
-22.424	-22.895	loxW-2	29	8
-23.4384	-28.857	loxW-2	31	8
-20.5965	-22.8466	loxW-2	32	8
-22.5839	-28.5237	loxW-2	30	8
-22.9654	-25.9961	loxW-2	30	8
-22.6141	-28.4477	loxW-2	31	8
-23.1537	-26.7549	loxW-2	33	8
-22.8584	-27.5102	loxW-2	29	8
-20.5772	-20.8449	loxW-2	28	8
-23.6697	-26.5193	loxW-2	32	8
-21.0666	-22.6005	loxW-2	27	8
-23.8885	-29.7051	loxW-2	34	8
-23.4486	-27.1743	loxW-2	29	8
-20.3493	-25.4977	loxW-2	29	8
-23.0353	-27.421	loxW-2	31	8
-23.2375	-26.8912	loxW-2	30	8
-23.3151	-27.9208	loxW-2	33	8
-20.1345	-22.8191	loxW-2	30	8
-23.2951	-27.0193	loxW-2	30	8
-22.7008	-29.1202	loxW-2	32	8
-19.9904	-24.0138	loxW-2	30	8
-22.5835	-27.6425	loxW-2	33	8
-19.91	-22.8701	loxW-2	34	8
-23.2388	-22.4602	loxW-2	30	8
-22.2626	-28.264	loxW-2	31	8
-21.1481	-22.5297	loxW-2	33	8
-20.1621	-25.1816	loxW-2	30	8
-19.8836	-23.6966	loxW-2	29	8
-23.3681	-28.9811	loxW-2	31	8
-22.8998	-22.4701	loxW-2	35	8
-22.8489	-27.5039	loxW-2	30	8
-24.3664	-26.7994	loxW-2	35	8
-22.1491	-29.2314	loxW-2	33	8
-21.8242	-28.4498	loxW-2	32	8
-20.2071	-26.8924	loxW-2	31	8
-23.2891	-26.4181	loxW-2	33	8
-23.2462	-29.4677	loxW-2	34	8
-20.6058	-21.8473	loxW-2	35	8
-20.8385	-28.092	loxW-2	32	8
-22.3884	-22.9088	loxW-2	31	8
-20.7999	-25.4735	loxW-2	31	8
-22.7473	-29.1157	loxW-2	33	8
-24.3145	-27.0391	loxW-2	30	8
-22.524	-28.4379	loxW-2	32	8
-23.0304	-27.3772	loxW-2	31	8
-19.9057	-26.3044	loxW-2	30	8
-22.9854	-21.8599	loxW-2	29	8
-19.9032	-23.8301	loxW-2	29	8
-23.3529	-24.0007	loxW-2	30	8
-20.0112	-23.6712	loxW-2	32	8
-23.8363	-27.5863	loxW-2	32	8
-19.9472	-26.7191	loxW-2	31	8
-24.3523	-26.8442	loxW-2	30	8
-20.7926	-25.2096	loxW-2	31	8
-23.0413	-27.4994	loxW-2	29	8
-20.1328	-22.7784	loxW-2	31	8
-22.3046	-22.8334	loxW-2	30	8
-20.5795	-21.8903	loxW-2	30	8
-24.1028	-29.6428	loxW-2	32	8
-21.0583	-22.6374	loxW-2	30	8
-23.9982	-27.594	loxW-2	31	8
-21.8667	-22.3384	loxW-2	28	8
-22.4931	-25.7112	loxW-2	26	8
-23.3308	-27.0424	loxW-2	30	8
-23.0462	-27.2461	loxW-2	29	8
-19.9705	-22.5672	loxW-2	34	8
-21.1008	-25.8228	loxW-2	31	8
-22.59	-28.5355	loxW-2	31	8
-23.4473	-27.1741	loxW-2	29	8
-23.3235	-26.3099	loxW-2	33	8
-20.2449	-25.2591	loxW-2	28	8
-23.9251	-26.5802	loxW-2	32	8
-22.2392	-28.5424	loxW-2	29	8
-20.2693	-27.6476	loxW-2	31	8
-22.7201	-21.6227	loxW-2	29	8
-20.4968	-22.8553	loxW-2	27	8
-23.9995	-27.813	loxW-2	30	8
-22.525	-22.4164	loxW-2	30	8
-23.3775	-29.217	loxW-2	34	8
-20.0562	-26.8797	loxW-2	31	8
-23.3778	-29.06	loxW-2	32	8
-22.3786	-28.8139	loxW-2	31	8
-23.2841	-27.1184	loxW-2	29	8
-22.7091	-22.3601	loxW-2	30	8
-23.0587	-22.531	loxW-2	30	8
-22.1114	-28.8177	loxW-2	32	8
-23.3671	-27.7236	loxW-2	33	8
-23.284	-27.1184	loxW-2	29	8
-22.5181	-25.8082	loxW-2	30	8
-23.3537	-26.7353	loxW-2	32	8
-20.1386	-25.2617	loxW-3	33	7
-22.6178	-22.8868	loxW-3	26	7
-19.9216	-27.3915	loxW-3	36	7
-21.5115	-22.623	loxW-3	24	7
-24.2774	-27.5573	loxW-3	32	7
-23.6531	-27.1429	loxW-3	30	7
-23.6171	-26.4895	loxW-3	33	7
-23.5506	-27.1732	loxW-3	30	7
-23.9975	-28.2812	loxW-3	31	7
-24.037	-25.8159	loxW-3	33	7
-21.3738	-28.1648	loxW-3	31	7
-19.893	-26.3666	loxW-3	30	7
-21.4429	-28.133	loxW-3	31	7
-24.4212	-27.4421	loxW-3	32	7
-23.4916	-26.4773	loxW-3	32	7
-23.5227	-27.0409	loxW-3	31	7
-24.3471	-27.6439	loxW-3	35	7
-21.3554	-22.7493	loxW-3	33	7
-19.9234	-23.7218	loxW-3	32	7
-22.4142	-22.2218	loxW-3	32	7
-22.3514	-26.8259	loxW-3	29	7
-22.2008	-23.3273	loxW-3	28	7
-20.176	-25.2443	loxW-3	30	7
-22.8173	-27.5285	loxW-3	34	7
-23.7977	-27.0864	loxW-3	32	7
-23.464	-28.8566	loxW-3	33	7
-21.1147	-25.8109	loxW-3	29	7
-24.0623	-28.5185	loxW-3	32	7
-22.2015	-27.3666	loxW-3	33	7
-19.9799	-26.8566	loxW-3	31	7
-22.8404	-27.856	loxW-3	31	7
-22.471	-26.906	loxW-3	31	7
-23.9423	-28.4277	loxW-3	32	7
-20.1468	-25.2275	loxW-3	30	7
-20.2226	-22.7505	loxW-3	29	7
-23.5435	-22.3566	loxW-3	33	7
-20.1012	-26.7992	loxW-3	31	7
-20.022	-22.6891	loxW-3	34	7
-22.9431	-22.4993	loxW-3	30	7
-20.2187	-26.4951	loxW-3	31	7
-21.568	-25.9641	loxW-3	33	7
-22.5912	-22.8198	loxW-3	29	7
-23.461	-29.2597	loxW-3	32	7
-20.2551	-27.8596	loxW-3	34	7
-20.1464	-24.4529	loxW-3	34	7
-22.2226	-28.248	loxW-3	31	7
-22.7268	-22.2272	loxW-3	34	7
-22.7831	-22.4638	loxW-3	32	7
-24.0593	-28.5021	loxW-3	30	7
-23.0426	-24.7568	loxW-3	32	7
-23.1896	-27.4736	loxW-3	32	7
-21.4819	-22.3715	loxW-3	31	7
-21.9404	-27.9568	loxW-3	29	7
-23.7712	-28.3474	loxW-3	29	7
-23.3515	-26.761	loxW-3	32	7
-23.8665	-27.0119	loxW-3	31	7
-24.1192	-26.4858	loxW-3	36	7
-20.3004	-27.9207	loxW-3	35	7
-23.3199	-26.2792	loxW-3	34	7
-23.3627	-26.956	loxW-3	30	7
-25.1357	-28.0151	loxW-3	30	7
-20.0223	-22.6737	loxW-3	36	7
-23.5339	-22.3724	loxW-3	32	7
-23.0392	-21.5618	loxW-3	32	7
-23.7835	-27.0919	loxW-3	31	7
-23.9665	-27.018	loxW-3	34	7
-23.5434	-28.8263	loxW-3	34	7
-20.5503	-26.9234	loxW-3	32	7
-23.9847	-29.9451	loxW-3	38	7
-22.6907	-27.2499	loxW-3	31	7
-22.5822	-27.8861	loxW-3	33	7
-23.0413	-27.5004	loxW-3	29	7
-23.3069	-29.1344	loxW-3	34	7
-22.3991	-28.2302	loxW-3	33	7
-20.0024	-24.0883	loxW-3	30	7
-22.2145	-27.1616	loxW-3	32	7
-22.4322	-22.9171	loxW-3	29	7
-22.9774	-22.9851	loxW-3	35	7
-21.3654	-22.3218	loxW-3	35	7
-22.8583	-21.4019	loxW-3	35	7
-24.5889	-27.5239	loxW-3	35	7
-24.0125	-28.4192	loxW-3	32	7
-22.4552	-26.8096	loxW-3	34	7
-19.8456	-23.0465	loxW-3	33	7
-23.9299	-29.8242	loxW-3	36	7
-23.2274	-26.8301	loxW-3	30	7
-21.0434	-23.2222	loxW-3	31	7
-20.0327	-22.7957	loxW-3	30	7
-23.0677	-25.5693	loxW-3	28	7
-21.8908	-22.9318	loxW-3	33	7
-22.268	-29.1401	loxW-3	31	7
-22.3597	-26.4917	loxW-3	32	7
-21.1438	-22.5371	loxW-3	30	7
-22.1771	-21.7394	loxW-3	30	7
-20.5807	-21.8243	loxW-3	32	7
-24.4641	-27.3534	loxW-3	33	7
-22.2487	-22.8382	loxW-3	30	7
-22.5004	-22.9891	loxW-3	35	7
-24.2461	-28.8002	loxW-3	30	7
-22.7541	-23.3907	loxW-3	32	7
-29.9678	-21.9252	loxW-4	33	8
-25.5379	-26.2365	loxW-4	40	8
-32.1456	-20.5777	loxW-4	35	8
-30.749	-23.7636	loxW-4	36	8
-32.1293	-20.0774	loxW-4	33	8
-25.931	-28.3127	loxW-4	42	8
-29.924	-26.1597	loxW-4	39	8
-20.7473	-20.6543	loxW-4	34	8
-30.938	-23.0373	loxW-4	33	8
-30.3659	-22.1008	loxW-4	34	8
-20.2782	-28.0935	loxW-4	37	8
-26.0012	-28.0207	loxW-4	36	8
-25.9268	-28.3584	loxW-4	36	8
-35.4241	-1.79564	loxW-4	32	8
-23.845	-26.4212	loxW-4	35	8
-30.3142	-20.8889	loxW-4	39	8
-25.3296	-27.2158	loxW-4	31	8
-30.9405	-23.0279	loxW-4	33	8
-20.2141	-27.7219	loxW-4	35	8
-25.8749	-28.1858	loxW-4	37	8
-32.7096	-2.28251	loxW-4	31	8
-28.9531	-23.1992	loxW-4	32	8
-30.2771	-22.5634	loxW-4	34	8
-25.4625	-24.7329	loxW-4	35	8
-31.2732	-22.6947	loxW-4	35	8
-30.7245	-22.8532	loxW-4	33	8
-32.5432	-2.70093	loxW-4	33	8
-25.3143	-28.7198	loxW-4	37	8
-22.3563	-26.6469	loxW-4	37	8
-21.5679	-21.9024	loxW-4	33	8
-20.7585	-20.6573	loxW-4	32	8
-31.0628	-23.0418	loxW-4	34	8
-24.3501	-22.4644	loxW-4	31	8
-31.6237	-23.0764	loxW-4	36	8
-30.7771	-25.6995	loxW-4	40	8
-32.6695	-2.32776	loxW-4	30	8
-23.4599	-29.3847	loxW-4	39	8
-30.9531	-22.4117	loxW-4	34	8
-32.1389	-20.1381	loxW-4	35	8
-31.3137	-20.5666	loxW-4	36	8
-30.2491	-22.5222	loxW-4	36	8
-30.7391	-21.7234	loxW-4	37	8
-30.4566	-23.6216	loxW-4	34	8
-30.885	-22.6697	loxW-4	36	8
-29.4023	-26.1698	loxW-4	36	8
-23.2559	-29.7242	loxW-4	40	8
-30.092	-22.3742	loxW-4	38	8
-32.7068	-2.24477	loxW-4	33	8
-25.4735	-24.7606	loxW-4	34	8
-23.8119	-25.9257	loxW-4	37	8
-24.2564	-21.7452	loxW-4	35	8
-25.5098	-24.6818	loxW-4	34	8
-30.9858	-22.9904	loxW-4	33	8
-20.7324	-20.6174	loxW-4	33	8
-28.0195	-22.6406	loxW-4	38	8
-24.2977	-21.6825	loxW-4	35	8
-30.7482	-22.9631	loxW-4	33	8
-29.0693	-24.8159	loxW-4	38	8
-29.9629	-21.2781	loxW-4	33	8
-28.8203	-22.9397	loxW-4	40	8
-31.3427	-22.9126	loxW-4	34	8
-31.3465	-23.2405	loxW-4	33	8
-25.4948	-24.6603	loxW-4	32	8
-29.4331	-26.2034	loxW-4	35	8
-30.9413	-23.0419	loxW-4	34	8
-31.0179	-25.1164	loxW-4	34	8
-24.2238	-21.8193	loxW-4	35	8
-30.7124	-23.4439	loxW-4	36	8
-29.325	-25.8494	loxW-4	38	8
-29.7807	-21.2577	loxW-4	36	8
-24.2436	-21.7591	loxW-4	35	8
-24.9919	-27.1772	loxW-4	35	8
-30.9806	-23.0509	loxW-4	35	8
-24.3306	-21.0275	loxW-4	39	8
-32.167	-20.924	loxW-4	33	8
-25.4525	-24.7567	loxW-4	35	8
-29.3491	-22.7603	loxW-4	35	8
-30.4647	-21.885	loxW-4	33	8
-30.1758	-22.6485	loxW-4	33	8
-31.8376	-22.9005	loxW-4	37	8
-25.8815	-28.2385	loxW-4	37	8
-24.1675	-20.7484	loxW-4	38	8
-29.516	-22.4907	loxW-4	35	8
-29.4567	-26.3312	loxW-4	36	8
-28.5323	-21.3543	loxW-4	39	8
-29.1395	-22.1435	loxW-4	39	8
-32.7553	-2.21618	loxW-4	30	8
-30.5025	-21.3089	loxW-4	37	8
-32.096	-22.2011	loxW-4	37	8
-30.0122	-21.0994	loxW-4	34	8
-30.9784	-22.8841	loxW-4	33	8
-31.1797	-22.0152	loxW-4	34	8
-24.3558	-25.1433	loxW-4	36	8
-30.956	-23.4288	loxW-4	35	8
-27.0542	-23.0217	loxW-4	39	8
-29.9689	-21.0727	loxW-4	34	8
-29.8127	-22.1581	loxW-4	32	8
-23.6539	-22.3802	loxW-4	36	8
-30.7025	-21.9494	loxW-4	35	8
-24.9809	-26.2445	loxW-4	34	8
-28.958	-22.8192	loxW-5	38	9
-30.6789	-21.5357	loxW-5	41	9
-30.1373	-21.9183	loxW-5	37	9
-31.74	-22.6599	loxW-5	35	9
-28.3382	-23.5481	loxW-5	40	9
-30.0802	-23.8836	loxW-5	36	9
-26.44	-27.1218	loxW-5	38	9
-30.8453	-23.1881	loxW-5	36	9
-29.7411	-22.7939	loxW-5	38	9
-29.0066	-21.9889	loxW-5	37	9
-30.4787	-24.4092	loxW-5	36	9
-32.2032	-23.0643	loxW-5	37	9
-29.4241	-25.7997	loxW-5	40	9
-30.818	-23.9216	loxW-5	39	9
-30.2253	-25.9397	loxW-5	42	9
-30.9122	-21.5778	loxW-5	39	9
-29.1436	-22.3207	loxW-5	38	9
-30.6115	-21.9925	loxW-5	34	9
-31.0773	-23.278	loxW-5	39	9
-29.5288	-21.7411	loxW-5	37	9
-28.8072	-23.5517	loxW-5	37	9
-29.105	-23.4029	loxW-5	34	9
-31.5304	-22.8249	loxW-5	40	9
-31.1568	-22.0001	loxW-5	43	9
-28.6228	-23.5869	loxW-5	35	9
-31.1331	-25.1256	loxW-5	40	9
-30.1522	-23.7279	loxW-5	45	9
-30.6172	-21.6752	loxW-5	37	9
-32.0301	-24.4047	loxW-5	42	9
-32.2905	-21.4195	loxW-5	35	9
-32.8582	-1.99583	loxW-5	32	9
-28.2935	-23.4463	loxW-5	40	9
-31.0753	-25.0955	loxW-5	40	9
-29.5402	-22.324	loxW-5	38	9
-31.8248	-23.0391	loxW-5	36	9
-30.0072	-24.1184	loxW-5	36	9
-32.2251	-21.3921	loxW-5	40	9
-29.1544	-21.1016	loxW-5	38	9
-29.9453	-20.8156	loxW-5	40	9
-28.9648	-23.8659	loxW-5	34	9
-29.4378	-23.0845	loxW-5	36	9
-29.7433	-20.6221	loxW-5	42	9
-32.2587	-21.3297	loxW-5	39	9
-27.8134	-25.1589	loxW-5	38	9
-29.5323	-23.3005	loxW-5	39	9
-28.9075	-23.2996	loxW-5	39	9
-29.1743	-26.1626	loxW-5	36	9
-26.2771	-27.957	loxW-5	41	9
-32.4015	-21.6177	loxW-5	40	9
-30.6231	-22.8527	loxW-5	34	9
-32.3114	-22.5006	loxW-5	39	9
-28.0708	-22.7226	loxW-5	39	9
-31.2966	-23.0229	loxW-5	37	9
-28.5635	-23.2776	loxW-5	40	9
-31.837	-23.843	loxW-5	39	9
-30.1162	-22.9728	loxW-5	36	9
-31.4031	-23.7809	loxW-5	38	9
-28.6877	-22.7176	loxW-5	39	9
-29.5757	-23.4478	loxW-5	39	9
-31.5488	-22.9959	loxW-5	41	9
-31.2343	-22.3964	loxW-5	38	9
-28.3051	-23.7527	loxW-5	41	9
-29.668	-21.7778	loxW-5	37	9
-31.8217	-24.1014	loxW-5	36	9
-29.7491	-20.6805	loxW-5	42	9
-31.3036	-24.0112	loxW-5	41	9
-30.8984	-23.4694	loxW-5	36	9
-28.0466	-24.5628	loxW-5	44	9
-28.8051	-24.262	loxW-5	36	9
-30.8032	-22.2145	loxW-5	37	9
-32.0127	-24.04	loxW-5	36	9
-29.9186	-24.0787	loxW-5	40	9
-29.8019	-21.0095	loxW-5	34	9
-28.116	-22.235	loxW-5	41	9
-30.0803	-23.1859	loxW-5	34	9
-28.9808	-22.8073	loxW-5	38	9
-32.3629	-21.3401	loxW-5	42	9
-30.712	-23.1214	loxW-5	35	9
-25.8654	-26.174	loxW-5	41	9
-32.822	-21.6682	loxW-5	40	9
-26.9555	-22.9574	loxW-5	38	9
-30.824	-24.2236	loxW-5	38	9
-28.9094	-23.197	loxW-5	37	9
-31.1935	-21.7923	loxW-5	40	9
-30.555	-21.3256	loxW-5	38	9
-28.5359	-23.5798	loxW-5	37	9
-29.2779	-22.763	loxW-5	36	9
-29.8973	-21.8694	loxW-5	37	9
-33.1073	-24.1724	loxW-5	42	9
-30.3919	-22.1325	loxW-5	35	9
-29.203	-26.1368	loxW-5	38	9
-28.8215	-23.4612	loxW-5	40	9
-30.8377	-22.7353	loxW-5	34	9
-30.2646	-22.612	loxW-5	35	9
-32.7513	-21.4086	loxW-5	41	9
-29.9347	-22.7172	loxW-5	37	9
-34.6688	-1.71494	loxW-5	38	9
-31.3655	-23.689	loxW-5	44	9
-30.2353	-20.8965	loxW-5	39	9
-33.1131	-24.1332	loxW-5	43	9
-35.0666	0.107285	loxW-6	35	10
-34.2234	0.427121	loxW-6	38	10
-33.6917	0.196087	loxW-6	36	10
-35.0003	0.719235	loxW-6	38	10
-32.1326	-0.540629	loxW-6	40	10
-32.3557	-0.160368	loxW-6	39	10
-35.1394	0.39175	loxW-6	34	10
-35.1527	-0.701013	loxW-6	37	10
-34.2494	0.839976	loxW-6	40	10
-34.3602	-1.31259	loxW-6	37	10
-35.1439	1.01276	loxW-6	37	10
-34.318	-0.551716	loxW-6	37	10
-34.4919	-1.48441	loxW-6	40	10
-33.6646	-0.480627	loxW-6	34	10
-34.1137	-0.577243	loxW-6	37	10
-32.7175	1.81375	loxW-6	36	10
-34.1356	-0.271311	loxW-6	35	10
-32.6644	1.82278	loxW-6	39	10
-34.0683	-0.380475	loxW-6	34	10
-35.7222	-0.300057	loxW-6	39	10
-32.6287	-1.28649	loxW-6	34	10
-32.3977	0.149113	loxW-6	42	10
-35.4503	0.520284	loxW-6	41	10
-33.3172	0.28832	loxW-6	38	10
-32.7153	1.81443	loxW-6	36	10
-34.405	-1.37222	loxW-6	36	10
-35.5188	-0.393076	loxW-6	38	10
-32.2975	0.106523	loxW-6	42	10
-33.7211	0.441137	loxW-6	37	10
-32.7487	0.224886	loxW-6	37	10
-33.2898	0.631077	loxW-6	42	10
-34.1749	0.659374	loxW-6	40	10
-34.483	0.58541	loxW-6	36	10
-32.8763	-2.02708	loxW-6	36	10
-35.4599	-0.417978	loxW-6	36	10
-32.9849	-2.07848	loxW-6	38	10
-35.0108	-0.175322	loxW-6	35	10
-34.9979	-0.21873	loxW-6	35	10
-35.9268	-0.493223	loxW-6	40	10
-33.1681	-0.685566	loxW-6	35	10
-34.4064	0.436394	loxW-6	38	10
-32.1512	-0.59805	loxW-6	39	10
-32.5976	-1.36903	loxW-6	40	10
-32.1248	-0.598407	loxW-6	39	10
-33.1074	-0.222807	loxW-6	34	10
-33.1869	-2.03175	loxW-6	37	10
-34.528	-0.465741	loxW-6	39	10
-32.3242	-0.726802	loxW-6	38	10
-33.7652	1.60322	loxW-6	39	10
-35.1909	0.491892	loxW-6	39	10
-34.6104	1.02679	loxW-6	41	10
-34.7561	-0.571198	loxW-6	41	10
-35.9512	-0.340717	loxW-6	44	10
-32.7129	-0.855725	loxW-6	36	10
-34.7505	-0.39825	loxW-6	33	10
-33.1448	-0.722722	loxW-6	38	10
-34.4966	-0.26193	loxW-6	38	10
-34.3529	0.450514	loxW-6	38	10
-35.5606	-0.391635	loxW-6	36	10
-34.0856	-0.374272	loxW-6	36	10
-32.335	0.215766	loxW-6	43	10
-34.4398	-0.053811	loxW-6	39	10
-34.7739	-0.231379	loxW-6	36	10
-33.8556	0.287862	loxW-6	37	10
-32.2567	-0.592697	loxW-6	36	10
-33.1299	-0.778984	loxW-6	37	10
-35.7675	-0.45055	loxW-6	38	10
-35.8108	-0.162643	loxW-6	42	10
-34.0047	-0.551491	loxW-6	41	10
-33.9684	-0.344	loxW-6	38	10
-34.6886	0.604953	loxW-6	38	10
-34.4349	0.393388	loxW-6	40	10
-35.9544	-0.532569	loxW-6	41	10
-32.6471	-1.67296	loxW-6	39	10
-34.4043	0.516286	loxW-6	39	10
-32.6067	-0.868331	loxW-6	38	10
-34.0273	-0.632879	loxW-6	41	10
-34.4389	-1.43124	loxW-6	38	10
-33.9985	0.651383	loxW-6	37	10
-32.9739	-1.14435	loxW-6	37	10
-34.5355	0.888504	loxW-6	40	10
-34.3872	-0.327276	loxW-6	35	10
-34.3693	0.455756	loxW-6	37	10
-32.7551	0.290477	loxW-6	37	10
-33.7676	1.6294	loxW-6	40	10
-34.2234	-0.29625	loxW-6	35	10
-34.8941	0.365713	loxW-6	37	10
-35.7743	-0.48299	loxW-6	39	10
-32.3303	-0.134665	loxW-6	41	10
-34.8076	0.720076	loxW-6	40	10
-34.3226	0.485586	loxW-6	37	10
-35.1343	0.346812	loxW-6	37	10
-32.6383	1.80155	loxW-6	39	10
-34.2169	-0.0967691	loxW-6	36	10
-34.544	0.465985	loxW-6	38	10
-34.4974	-1.36998	loxW-6	38	10
-32.3211	-0.570069	loxW-6	38	10
-34.0798	-0.561104	loxW-6	39	10
-35.6578	-0.666779	loxW-6	39	10
-32.7875	-0.979465	loxW-6	39	10
46.9782	11.2266	loxX-1	54	4
41.9723	10.0749	loxX-1	42	4
44.6434	12.9725	loxX-1	45	4
41.5671	10.7479	loxX-1	40	4
41.7178	9.91362	loxX-1	41	4
42.2776	10.4837	loxX-1	39	4
44.9248	13.8313	loxX-1	48	4
42.4821	9.78905	loxX-1	41	4
44.8022	13.3588	loxX-1	46	4
44.7353	13.3527	loxX-1	43	4
44.8556	13.6367	loxX-1	48	4
42.426	10.0734	loxX-1	38	4
42.7664	11.6273	loxX-1	40	4
46.3617	8.43204	loxX-1	43	4
47.0721	11.5251	loxX-1	49	4
42.9123	9.15491	loxX-1	40	4
42.9214	11.5958	loxX-1	40	4
42.6161	10.6886	loxX-1	40	4
47.0041	11.9707	loxX-1	48	4
43.1718	11.119	loxX-1	43	4
43.3791	10.8966	loxX-1	44	4
42.5864	11.257	loxX-1	36	4
42.2098	10.0023	loxX-1	42	4
44.7061	12.9754	loxX-1	45	4
43.8948	12.4332	loxX-1	43	4
42.2634	11.0062	loxX-1	38	4
42.9913	10.2665	loxX-1	44	4
42.2313	10.7441	loxX-1	35	4
42.1054	10.7528	loxX-1	36	4
43.6369	11.8435	loxX-1	42	4
41.7618	10.5333	loxX-1	40	4
42.1583	10.5032	loxX-1	37	4
44.7456	13.3832	loxX-1	46	4
43.6177	12.0242	loxX-1	39	4
41.7846	10.1423	loxX-1	39	4
42.5742	9.37998	loxX-1	43	4
41.5599	10.9894	loxX-1	35	4
46.9729	11.0259	loxX-1	43	4
44.7679	12.9693	loxX-1	48	4
42.2871	10.0034	loxX-1	39	4
41.7102	10.311	loxX-1	40	4
42.0293	10.3909	loxX-1	39	4
44.809	13.0124	loxX-1	47	4
43.5264	11.6308	loxX-1	38	4
42.0954	10.2872	loxX-1	41	4
42.1834	10.2591	loxX-1	35	4
44.668	13.6191	loxX-1	47	4
45.3279	12.5773	loxX-1	46	4
44.8218	13.5607	loxX-1	49	4
44.6415	13.1154	loxX-1	48	4
43.3139	10.7729	loxX-1	43	4
42.1443	10.6064	loxX-1	39	4
47.0161	11.7143	loxX-1	45	4
43.4933	11.3883	loxX-1	44	4
44.8182	13.4508	loxX-1	46	4
41.8877	11.1345	loxX-1	40	4
46.7776	10.6966	loxX-1	35	4
47.0256	11.533	loxX-1	50	4
42.5238	10.5826	loxX-1	44	4
43.6329	11.8093	loxX-1	38	4
44.9232	12.8793	loxX-1	49	4
42.6601	9.19935	loxX-1	44	4
45.3276	12.5771	loxX-1	46	4
47.7375	9.25765	loxX-1	46	4
42.6239	11.4644	loxX-1	40	4
47.0198	11.486	loxX-1	49	4
42.1558	10.8505	loxX-1	34	4
44.7179	13.0143	loxX-1	47	4
43.416	11.431	loxX-1	46	4
47.6659	8.87567	loxX-1	44	4
43.6005	11.8722	loxX-1	43	4
41.8662	10.516	loxX-1	39	4
44.6033	12.9697	loxX-1	44	4
44.8332	13.5085	loxX-1	45	4
42.1326	10.262	loxX-1	40	4
47.0766	11.5009	loxX-1	51	4
42.0956	10.2872	loxX-1	41	4
42.0377	10.3479	loxX-1	41	4
45.6528	8.35559	loxX-1	44	4
41.7311	10.1771	loxX-1	44	4
47.0589	11.428	loxX-1	50	4
42.3423	10.9943	loxX-1	42	4
44.6848	13.1293	loxX-1	44	4
44.6467	12.9674	loxX-1	45	4
44.803	13.2765	loxX-1	43	4
41.8843	10.3416	loxX-1	39	4
41.2026	10.6356	loxX-1	42	4
44.8251	13.5387	loxX-1	49	4
44.82	13.4216	loxX-1	45	4
41.9731	10.2268	loxX-1	44	4
42.5266	9.62986	loxX-1	42	4
41.5539	10	loxX-1	44	4
44.9487	13.7083	loxX-1	48	4
44.8069	12.9903	loxX-1	45	4
47.0045	11.9704	loxX-1	48	4
44.8189	13.3333	loxX-1	49	4
42.2824	10.5539	loxX-1	39	4
44.3491	12.7251	loxX-1	46	4
42.9446	11.0865	loxX-1	41	4
44.7139	13.0254	loxX-1	48	4
49.9024	5.98088	loxX-2	55	5
47.2734	7.82835	loxX-2	46	5
47.2634	8.18569	loxX-2	45	5
48.453	8.25378	loxX-2	47	5
48.9014	6.58736	loxX-2	49	5
47.7355	7.40807	loxX-2	50	5
47.5426	7.56575	loxX-2	45	5
50.0829	6.3478	loxX-2	49	5
47.3674	7.17854	loxX-2	49	5
49.9151	6.17734	loxX-2	51	5
47.6	7.72091	loxX-2	48	5
43.0923	10.6625	loxX-2	43	5
47.3837	7.44781	loxX-2	46	5
47.7737	8.97687	loxX-2	44	5
42.2906	10.9099	loxX-2	39	5
48.7668	6.52784	loxX-2	51	5
47.6598	7.82316	loxX-2	47	5
47.2145	6.90346	loxX-2	47	5
50.1148	6.32836	loxX-2	50	5
49.9572	6.30142	loxX-2	50	5
47.3936	7.44668	loxX-2	46	5
44.3177	11.0068	loxX-2	45	5
47.0439	7.13869	loxX-2	48	5
48.9077	6.6209	loxX-2	49	5
41.6311	11.9809	loxX-2	38	5
46.7639	7.20592	loxX-2	46	5
48.2784	9.25822	loxX-2	45	5
48.3349	9.26986	loxX-2	47	5
49.9483	6.22143	loxX-2	51	5
47.4008	7.44604	loxX-2	46	5
45.3169	10.0951	loxX-2	48	5
47.3656	7.31951	loxX-2	46	5
48.3183	9.28507	loxX-2	47	5
50.3201	6.28235	loxX-2	52	5
50.0295	6.3644	loxX-2	49	5
48.4762	8.22694	loxX-2	48	5
43.7687	11.0811	loxX-2	44	5
47.4184	6.86275	loxX-2	46	5
44.3409	10.9924	loxX-2	44	5
47.4044	7.43319	loxX-2	47	5
50.0629	6.32348	loxX-2	50	5
50.0025	6.34881	loxX-2	48	5
47.3601	7.40199	loxX-2	47	5
48.4683	9.3702	loxX-2	47	5
47.8894	9.04599	loxX-2	45	5
47.0748	7.72847	loxX-2	48	5
47.4156	7.36205	loxX-2	47	5
50.0828	6.3095	loxX-2	49	5
41.6688	11.9271	loxX-2	38	5
47.4775	7.78486	loxX-2	45	5
49.9397	6.19315	loxX-2	52	5
47.1034	7.25776	loxX-2	49	5
48.4326	8.32659	loxX-2	46	5
50.0115	6.35943	loxX-2	50	5
49.5536	7.13698	loxX-2	46	5
49.6035	7.2629	loxX-2	50	5
48.7326	9.62924	loxX-2	47	5
47.3112	8.20451	loxX-2	47	5
46.8154	6.83606	loxX-2	49	5
48.8633	6.42453	loxX-2	47	5
48.3014	9.28479	loxX-2	48	5
48.829	6.67084	loxX-2	48	5
49.1927	7.96964	loxX-2	50	5
50.0055	6.36909	loxX-2	48	5
47.7419	7.29203	loxX-2	47	5
49.9129	6.31181	loxX-2	49	5
48.2178	9.2321	loxX-2	46	5
47.1373	7.33667	loxX-2	47	5
41.9076	11.1866	loxX-2	40	5
42.9616	8.97699	loxX-2	47	5
46.5661	7.97246	loxX-2	46	5
50.2503	6.29283	loxX-2	51	5
48.3976	8.39799	loxX-2	45	5
47.0588	7.54044	loxX-2	47	5
48.2407	9.19244	loxX-2	48	5
46.7622	7.1822	loxX-2	48	5
47.5693	7.29224	loxX-2	48	5
49.9723	6.74725	loxX-2	50	5
47.471	7.54667	loxX-2	48	5
43.9519	11.1213	loxX-2	43	5
47.3955	7.36264	loxX-2	45	5
47.898	8.94871	loxX-2	46	5
49.8704	6.38761	loxX-2	48	5
48.5598	9.45192	loxX-2	47	5
50.0437	6.38154	loxX-2	49	5
50.3826	6.28493	loxX-2	52	5
47.0302	7.25913	loxX-2	49	5
47.5801	7.3034	loxX-2	47	5
45.3562	10.0076	loxX-2	51	5
47.5885	7.24787	loxX-2	47	5
50.1133	6.32128	loxX-2	51	5
50.0629	6.30741	loxX-2	49	5
50.0203	6.40813	loxX-2	49	5
47.3703	7.39308	loxX-2	46	5
48.3497	8.24802	loxX-2	46	5
48.5224	8.15028	loxX-2	50	5
41.5753	10.9243	loxX-2	46	5
46.9702	7.75391	loxX-2	45	5
46.8207	7.58932	loxX-2	49	5
47.1818	7.4569	loxX-2	47	5
28.673	34.6186	loxX-3	49	6
30.5844	31.6184	loxX-3	45	6
28.2481	34.0716	loxX-3	51	6
28.8625	34.9429	loxX-3	50	6
30.1337	32.6219	loxX-3	50	6
30.1325	31.8052	loxX-3	49	6
29.669	34.3689	loxX-3	50	6
28.4339	34.1497	loxX-3	50	6
28.3901	34.2054	loxX-3	49	6
30.4426	32.6315	loxX-3	48	6
30.5807	31.6434	loxX-3	45	6
30.8561	29.924	loxX-3	50	6
28.1926	33.8775	loxX-3	53	6
29.2596	34.7615	loxX-3	53	6
29.8467	31.8481	loxX-3	51	6
35.5242	31.6941	loxX-3	50	6
27.7246	34.0406	loxX-3	52	6
30.4621	31.5647	loxX-3	49	6
28.3439	34.186	loxX-3	51	6
28.4327	34.186	loxX-3	49	6
31.9014	32.2628	loxX-3	51	6
29.4686	33.2113	loxX-3	50	6
27.711	34.3	loxX-3	53	6
28.4853	35.4095	loxX-3	54	6
28.5023	35.0496	loxX-3	50	6
28.3218	33.8254	loxX-3	52	6
35.8739	31.4645	loxX-3	51	6
27.8647	34.8473	loxX-3	50	6
28.7407	34.7023	loxX-3	51	6
35.4553	31.7488	loxX-3	53	6
28.7269	34.8118	loxX-3	51	6
30.8647	30.2314	loxX-3	51	6
30.5126	31.4737	loxX-3	47	6
30.8561	31.9509	loxX-3	49	6
29.1319	34.9058	loxX-3	53	6
28.1063	33.4888	loxX-3	54	6
28.4016	34.1565	loxX-3	51	6
30.5928	31.5255	loxX-3	48	6
30.4933	32.0787	loxX-3	50	6
28.3253	34.1552	loxX-3	51	6
28.7629	34.0248	loxX-3	50	6
28.4752	33.9843	loxX-3	49	6
28.3596	34.115	loxX-3	50	6
29.5508	33.1958	loxX-3	51	6
30.5255	31.641	loxX-3	48	6
30.5332	32.0193	loxX-3	48	6
31.7151	32.1672	loxX-3	48	6
28.2837	35.0477	loxX-3	52	6
27.8109	34.1125	loxX-3	49	6
28.6091	34.7241	loxX-3	50	6
31.8633	32.2375	loxX-3	50	6
28.7781	34.5316	loxX-3	48	6
31.8338	32.2242	loxX-3	49	6
31.8925	32.2501	loxX-3	49	6
28.4235	33.5374	loxX-3	51	6
30.395	31.7692	loxX-3	46	6
28.4713	34.2517	loxX-3	49	6
35.521	31.6938	loxX-3	49	6
30.559	31.6723	loxX-3	45	6
28.8231	34.5157	loxX-3	50	6
29.8569	33.1909	loxX-3	53	6
28.2738	34.9704	loxX-3	51	6
28.232	34.1793	loxX-3	50	6
29.46	33.209	loxX-3	50	6
28.5016	35.2657	loxX-3	52	6
28.5574	34.7098	loxX-3	49	6
30.3982	32.2857	loxX-3	49	6
31.4295	32.1428	loxX-3	49	6
30.5765	31.5822	loxX-3	47	6
28.4447	35.1641	loxX-3	51	6
30.5967	31.5777	loxX-3	48	6
29.1608	34.6623	loxX-3	50	6
31.8744	32.2372	loxX-3	50	6
28.4724	34.2517	loxX-3	49	6
30.604	31.6033	loxX-3	47	6
28.2897	34.1203	loxX-3	49	6
27.7744	34.8668	loxX-3	52	6
28.6066	34.7405	loxX-3	51	6
28.7224	34.6489	loxX-3	50	6
35.4534	31.7319	loxX-3	51	6
30.4838	31.7527	loxX-3	46	6
31.939	32.2505	loxX-3	51	6
28.6109	34.7202	loxX-3	50	6
28.6125	34.6509	loxX-3	49	6
29.7176	33.0582	loxX-3	49	6
28.5836	34.7683	loxX-3	50	6
28.5298	34.0403	loxX-3	48	6
31.1989	31.8906	loxX-3	48	6
28.7672	35.0238	loxX-3	51	6
28.3083	33.6003	loxX-3	50	6
29.6538	33.0087	loxX-3	49	6
36.0114	31.4623	loxX-3	52	6
28.319	34.0047	loxX-3	51	6
30.4111	32.2018	loxX-3	47	6
28.5971	33.6066	loxX-3	50	6
30.4993	32.2193	loxX-3	49	6
29.0884	34.411	loxX-3	50	6
28.3891	35.4983	loxX-3	54	6
28.6975	33.1589	loxX-3	51	6
[truncated: 7,001 more rows]

## Sheet: Figure 2e
TRL	Smallest Hamming Distance	DataType
loxE-2	13	d[H](PRL)
loxE-2	13	d[H](PRL)
loxE-2	12	d[H](PRL)
loxE-2	7	d[H](PRL)
loxE-2	10	d[H](PRL)
loxE-2	8	d[H](PRL)
loxE-2	8	d[H](PRL)
loxE-2	7	d[H](PRL)
loxE-2	14	d[H](PRL)
loxE-2	13	d[H](PRL)
loxE-2	7	d[H](PRL)
loxE-2	9	d[H](PRL)
loxE-2	8	d[H](PRL)
loxE-2	7	d[H](PRL)
loxE-2	8	d[H](PRL)
loxE-2	10	d[H](PRL)
loxE-2	7	d[H](PRL)
loxE-2	7	d[H](PRL)
loxE-2	10	d[H](PRL)
loxE-2	13	d[H](PRL)
loxE-2	7	d[H](PRL)
loxE-2	13	d[H](PRL)
loxE-2	15	d[H](PRL)
loxE-2	7	d[H](PRL)
loxE-2	7	d[H](PRL)
loxE-2	13	d[H](PRL)
loxE-2	14	d[H](PRL)
loxE-2	8	d[H](PRL)
loxE-2	10	d[H](PRL)
loxE-2	8	d[H](PRL)
loxE-2	8	d[H](PRL)
loxE-2	7	d[H](PRL)
loxE-2	13	d[H](PRL)
loxE-2	8	d[H](PRL)
loxE-2	14	d[H](PRL)
loxE-2	7	d[H](PRL)
loxE-2	7	d[H](PRL)
loxE-2	10	d[H](PRL)
loxE-2	10	d[H](PRL)
loxE-2	10	d[H](PRL)
loxE-2	10	d[H](PRL)
loxE-2	10	d[H](PRL)
loxE-2	10	d[H](PRL)
loxE-2	7	d[H](PRL)
loxE-2	10	d[H](PRL)
loxE-2	7	d[H](PRL)
loxE-2	7	d[H](PRL)
loxE-2	7	d[H](PRL)
loxE-2	10	d[H](PRL)
loxE-2	13	d[H](PRL)
loxE-2	10	d[H](PRL)
loxE-2	10	d[H](PRL)
loxE-2	7	d[H](PRL)
loxE-2	14	d[H](PRL)
loxE-2	15	d[H](PRL)
loxE-2	8	d[H](PRL)
loxE-2	14	d[H](PRL)
loxE-2	14	d[H](PRL)
loxE-2	8	d[H](PRL)
loxE-2	7	d[H](PRL)
loxE-2	10	d[H](PRL)
loxE-2	7	d[H](PRL)
loxE-2	7	d[H](PRL)
loxE-2	7	d[H](PRL)
loxE-2	10	d[H](PRL)
loxE-2	8	d[H](PRL)
loxE-2	8	d[H](PRL)
loxE-2	8	d[H](PRL)
loxE-2	10	d[H](PRL)
loxE-2	13	d[H](PRL)
loxE-2	10	d[H](PRL)
loxE-2	10	d[H](PRL)
loxE-2	7	d[H](PRL)
loxE-2	7	d[H](PRL)
loxE-2	8	d[H](PRL)
loxE-2	8	d[H](PRL)
loxE-2	7	d[H](PRL)
loxE-2	12	d[H](PRL)
loxE-2	7	d[H](PRL)
loxE-2	7	d[H](PRL)
loxE-2	8	d[H](PRL)
loxE-2	14	d[H](PRL)
loxE-2	8	d[H](PRL)
loxE-2	14	d[H](PRL)
loxE-2	7	d[H](PRL)
loxE-2	10	d[H](PRL)
loxE-2	7	d[H](PRL)
loxE-2	8	d[H](PRL)
loxE-2	10	d[H](PRL)
loxE-2	7	d[H](PRL)
loxE-2	10	d[H](PRL)
loxE-2	7	d[H](PRL)
loxE-2	10	d[H](PRL)
loxE-2	7	d[H](PRL)
loxE-2	10	d[H](PRL)
loxE-2	10	d[H](PRL)
loxE-2	14	d[H](PRL)
loxE-2	14	d[H](PRL)
loxE-2	10	d[H](PRL)
loxE-2	8	d[H](PRL)
loxE-2	17	d[H](CRL)
loxE-2	21	d[H](CRL)
loxE-2	19	d[H](CRL)
loxE-2	17	d[H](CRL)
loxE-2	15	d[H](CRL)
loxE-2	20	d[H](CRL)
loxE-2	22	d[H](CRL)
loxE-2	16	d[H](CRL)
loxE-2	19	d[H](CRL)
loxE-2	16	d[H](CRL)
loxE-2	19	d[H](CRL)
loxE-2	20	d[H](CRL)
loxE-2	15	d[H](CRL)
loxE-2	19	d[H](CRL)
loxE-2	18	d[H](CRL)
loxE-2	23	d[H](CRL)
loxE-2	20	d[H](CRL)
loxE-2	17	d[H](CRL)
loxE-2	18	d[H](CRL)
loxE-2	19	d[H](CRL)
loxE-2	15	d[H](CRL)
loxE-2	17	d[H](CRL)
loxE-2	15	d[H](CRL)
loxE-2	19	d[H](CRL)
loxE-2	17	d[H](CRL)
loxE-2	20	d[H](CRL)
loxE-2	15	d[H](CRL)
loxE-2	21	d[H](CRL)
loxE-2	18	d[H](CRL)
loxE-2	19	d[H](CRL)
loxE-2	19	d[H](CRL)
loxE-2	19	d[H](CRL)
loxE-2	20	d[H](CRL)
loxE-2	22	d[H](CRL)
loxE-2	17	d[H](CRL)
loxE-2	18	d[H](CRL)
loxE-2	22	d[H](CRL)
loxE-2	19	d[H](CRL)
loxE-2	17	d[H](CRL)
loxE-2	21	d[H](CRL)
loxE-2	17	d[H](CRL)
loxE-2	15	d[H](CRL)
loxE-2	21	d[H](CRL)
loxE-2	20	d[H](CRL)
loxE-2	18	d[H](CRL)
loxE-2	18	d[H](CRL)
loxE-2	19	d[H](CRL)
loxE-2	22	d[H](CRL)
loxE-2	16	d[H](CRL)
loxE-2	18	d[H](CRL)
loxE-2	17	d[H](CRL)
loxE-2	20	d[H](CRL)
loxE-2	16	d[H](CRL)
loxE-2	19	d[H](CRL)
loxE-2	16	d[H](CRL)
loxE-2	19	d[H](CRL)
loxE-2	18	d[H](CRL)
loxE-2	16	d[H](CRL)
loxE-2	21	d[H](CRL)
loxE-2	22	d[H](CRL)
loxE-2	18	d[H](CRL)
loxE-2	20	d[H](CRL)
loxE-2	15	d[H](CRL)
loxE-2	19	d[H](CRL)
loxE-2	18	d[H](CRL)
loxE-2	20	d[H](CRL)
loxE-2	20	d[H](CRL)
loxE-2	16	d[H](CRL)
loxE-2	16	d[H](CRL)
loxE-2	16	d[H](CRL)
loxE-2	16	d[H](CRL)
loxE-2	20	d[H](CRL)
loxE-2	21	d[H](CRL)
loxE-2	15	d[H](CRL)
loxE-2	22	d[H](CRL)
loxE-2	18	d[H](CRL)
loxE-2	20	d[H](CRL)
loxE-2	20	d[H](CRL)
loxE-2	19	d[H](CRL)
loxE-2	16	d[H](CRL)
loxE-2	17	d[H](CRL)
loxE-2	18	d[H](CRL)
loxE-2	18	d[H](CRL)
loxE-2	17	d[H](CRL)
loxE-2	17	d[H](CRL)
loxE-2	16	d[H](CRL)
loxE-2	19	d[H](CRL)
loxE-2	18	d[H](CRL)
loxE-2	22	d[H](CRL)
loxE-2	23	d[H](CRL)
loxE-2	16	d[H](CRL)
loxE-2	17	d[H](CRL)
loxE-2	18	d[H](CRL)
loxE-2	19	d[H](CRL)
loxE-2	17	d[H](CRL)
loxE-2	20	d[H](CRL)
loxE-2	20	d[H](CRL)
loxE-2	20	d[H](CRL)
loxE-2	17	d[H](CRL)
loxE-2	20	d[H](CRL)
loxE-2	20	d[H](CRL)
loxE-2	20	d[H](CRL)
loxE-2	18	d[H](CRL)
loxE-2	17	d[H](CRL)
loxE-2	22	d[H](CRL)
loxE-2	18	d[H](CRL)
loxE-2	16	d[H](CRL)
loxE-2	16	d[H](CRL)
loxE-2	17	d[H](CRL)
loxE-2	16	d[H](CRL)
loxE-2	16	d[H](CRL)
loxE-2	18	d[H](CRL)
loxE-2	23	d[H](CRL)
loxE-2	16	d[H](CRL)
loxE-2	18	d[H](CRL)
loxE-2	17	d[H](CRL)
loxE-2	20	d[H](CRL)
loxE-2	23	d[H](CRL)
loxE-2	20	d[H](CRL)
loxE-2	22	d[H](CRL)
loxE-2	18	d[H](CRL)
loxE-2	17	d[H](CRL)
loxE-2	19	d[H](CRL)
loxE-2	18	d[H](CRL)
loxE-2	18	d[H](CRL)
loxE-2	18	d[H](CRL)
loxE-2	22	d[H](CRL)
loxE-2	21	d[H](CRL)
loxE-2	17	d[H](CRL)
loxE-2	17	d[H](CRL)
loxE-2	18	d[H](CRL)
loxE-2	22	d[H](CRL)
loxE-2	18	d[H](CRL)
loxE-2	17	d[H](CRL)
loxE-2	17	d[H](CRL)
loxE-2	19	d[H](CRL)
loxE-2	17	d[H](CRL)
loxE-2	17	d[H](CRL)
loxE-2	17	d[H](CRL)
loxE-2	16	d[H](CRL)
loxE-2	18	d[H](CRL)
loxE-2	18	d[H](CRL)
loxE-2	23	d[H](CRL)
loxE-2	18	d[H](CRL)
loxE-2	15	d[H](CRL)
loxE-2	22	d[H](CRL)
loxE-2	16	d[H](CRL)
loxE-2	19	d[H](CRL)
loxE-2	20	d[H](CRL)
loxE-2	19	d[H](CRL)
loxE-2	19	d[H](CRL)
loxE-2	21	d[H](CRL)
loxE-2	18	d[H](CRL)
loxE-2	17	d[H](CRL)
loxE-2	18	d[H](CRL)
loxE-2	19	d[H](CRL)
loxE-2	19	d[H](CRL)
loxE-2	24	d[H](CRL)
loxE-2	19	d[H](CRL)
loxE-2	20	d[H](CRL)
loxE-2	21	d[H](CRL)
loxE-2	18	d[H](CRL)
loxE-2	19	d[H](CRL)
loxE-2	17	d[H](CRL)
loxE-2	18	d[H](CRL)
loxE-2	17	d[H](CRL)
loxE-2	19	d[H](CRL)
loxE-2	18	d[H](CRL)
loxE-2	20	d[H](CRL)
loxE-2	16	d[H](CRL)
loxE-2	18	d[H](CRL)
loxE-2	18	d[H](CRL)
loxE-2	18	d[H](CRL)
loxE-2	20	d[H](CRL)
loxE-2	15	d[H](CRL)
loxE-2	18	d[H](CRL)
loxE-2	16	d[H](CRL)
loxE-2	18	d[H](CRL)
loxE-2	21	d[H](CRL)
loxE-2	18	d[H](CRL)
loxE-2	16	d[H](CRL)
loxE-2	19	d[H](CRL)
loxE-2	23	d[H](CRL)
loxE-2	18	d[H](CRL)
loxE-2	19	d[H](CRL)
loxE-2	17	d[H](CRL)
loxE-2	17	d[H](CRL)
loxE-2	17	d[H](CRL)
loxE-2	17	d[H](CRL)
loxE-2	22	d[H](CRL)
loxE-2	17	d[H](CRL)
loxE-2	16	d[H](CRL)
loxE-2	18	d[H](CRL)
loxE-2	21	d[H](CRL)
loxE-2	23	d[H](CRL)
loxE-2	16	d[H](CRL)
loxE-2	17	d[H](CRL)
loxE-2	19	d[H](CRL)
loxE-2	18	d[H](CRL)
loxE-2	19	d[H](CRL)
loxE-2	19	d[H](CRL)
loxE-2	20	d[H](CRL)
loxE-2	17	d[H](CRL)
loxE-2	17	d[H](CRL)
loxE-2	18	d[H](CRL)
loxE-2	19	d[H](CRL)
loxE-2	22	d[H](CRL)
loxE-2	22	d[H](CRL)
loxE-2	18	d[H](CRL)
loxE-2	19	d[H](CRL)
loxE-2	19	d[H](CRL)
loxE-2	18	d[H](CRL)
loxE-2	21	d[H](CRL)
loxE-2	16	d[H](CRL)
loxE-2	17	d[H](CRL)
loxE-2	19	d[H](CRL)
loxE-2	15	d[H](CRL)
loxE-2	16	d[H](CRL)
loxE-2	20	d[H](CRL)
loxE-2	18	d[H](CRL)
loxE-2	15	d[H](CRL)
loxE-2	20	d[H](CRL)
loxE-2	18	d[H](CRL)
loxE-2	20	d[H](CRL)
loxE-2	16	d[H](CRL)
loxE-2	16	d[H](CRL)
loxE-2	24	d[H](CRL)
loxE-2	16	d[H](CRL)
loxE-2	25	d[H](CRL)
loxE-2	18	d[H](CRL)
loxE-2	20	d[H](CRL)
loxE-2	22	d[H](CRL)
loxE-2	19	d[H](CRL)
loxE-2	18	d[H](CRL)
loxE-2	18	d[H](CRL)
loxE-2	20	d[H](CRL)
loxE-2	22	d[H](CRL)
loxE-2	20	d[H](CRL)
loxE-2	19	d[H](CRL)
loxE-2	20	d[H](CRL)
loxE-2	15	d[H](CRL)
loxE-2	19	d[H](CRL)
loxE-2	18	d[H](CRL)
loxE-2	18	d[H](CRL)
loxE-2	19	d[H](CRL)
loxE-2	17	d[H](CRL)
loxE-2	21	d[H](CRL)
loxE-2	17	d[H](CRL)
loxE-2	21	d[H](CRL)
loxE-2	18	d[H](CRL)
loxE-2	21	d[H](CRL)
loxE-2	20	d[H](CRL)
loxE-2	19	d[H](CRL)
loxE-2	17	d[H](CRL)
loxE-2	23	d[H](CRL)
loxE-2	18	d[H](CRL)
loxE-2	19	d[H](CRL)
loxE-2	18	d[H](CRL)
loxE-2	18	d[H](CRL)
loxE-2	20	d[H](CRL)
loxE-2	21	d[H](CRL)
loxE-2	16	d[H](CRL)
loxE-2	17	d[H](CRL)
loxE-2	18	d[H](CRL)
loxE-2	17	d[H](CRL)
loxE-2	19	d[H](CRL)
loxE-2	18	d[H](CRL)
loxE-2	17	d[H](CRL)
loxE-2	21	d[H](CRL)
loxE-2	23	d[H](CRL)
loxE-2	18	d[H](CRL)
loxE-2	19	d[H](CRL)
loxE-2	16	d[H](CRL)
loxE-2	18	d[H](CRL)
loxE-2	17	d[H](CRL)
loxE-2	19	d[H](CRL)
loxE-2	18	d[H](CRL)
loxE-2	20	d[H](CRL)
loxE-2	17	d[H](CRL)
loxE-2	16	d[H](CRL)
loxE-2	16	d[H](CRL)
loxE-2	19	d[H](CRL)
loxE-2	17	d[H](CRL)
loxE-2	21	d[H](CRL)
loxE-2	15	d[H](CRL)
loxE-2	16	d[H](CRL)
loxE-2	17	d[H](CRL)
loxE-2	17	d[H](CRL)
loxE-2	20	d[H](CRL)
loxE-2	17	d[H](CRL)
loxE-2	20	d[H](CRL)
loxE-2	17	d[H](CRL)
loxE-2	20	d[H](CRL)
loxE-2	19	d[H](CRL)
loxE-2	19	d[H](CRL)
loxE-2	18	d[H](CRL)
loxE-2	16	d[H](CRL)
loxE-2	16	d[H](CRL)
loxE-2	18	d[H](CRL)
loxE-2	20	d[H](CRL)
loxE-2	17	d[H](CRL)
loxE-2	20	d[H](CRL)
loxE-2	20	d[H](CRL)
loxE-2	18	d[H](CRL)
loxE-2	18	d[H](CRL)
loxE-2	16	d[H](CRL)
loxE-2	13	d[H](CRL)
loxE-2	17	d[H](CRL)
loxE-2	19	d[H](CRL)
loxE-2	18	d[H](CRL)
loxE-2	20	d[H](CRL)
loxE-2	19	d[H](CRL)
loxE-2	21	d[H](CRL)
loxE-2	20	d[H](CRL)
loxE-2	17	d[H](CRL)
loxE-2	21	d[H](CRL)
loxE-2	17	d[H](CRL)
loxE-2	18	d[H](CRL)
loxE-2	16	d[H](CRL)
loxE-2	20	d[H](CRL)
loxE-2	15	d[H](CRL)
loxE-2	20	d[H](CRL)
loxE-2	24	d[H](CRL)
loxE-2	15	d[H](CRL)
loxE-2	17	d[H](CRL)
loxE-2	19	d[H](CRL)
loxE-2	18	d[H](CRL)
loxE-2	17	d[H](CRL)
loxE-2	18	d[H](CRL)
loxE-2	20	d[H](CRL)
loxE-2	17	d[H](CRL)
loxE-2	17	d[H](CRL)
loxE-2	22	d[H](CRL)
loxE-2	16	d[H](CRL)
loxE-2	16	d[H](CRL)
loxE-2	19	d[H](CRL)
loxE-2	22	d[H](CRL)
loxE-2	18	d[H](CRL)
loxE-2	21	d[H](CRL)
loxE-2	18	d[H](CRL)
loxE-2	18	d[H](CRL)
loxE-2	15	d[H](CRL)
loxE-2	14	d[H](CRL)
loxE-2	16	d[H](CRL)
loxE-2	17	d[H](CRL)
loxE-2	19	d[H](CRL)
loxE-2	25	d[H](CRL)
loxE-2	18	d[H](CRL)
loxE-2	19	d[H](CRL)
loxE-2	22	d[H](CRL)
loxE-2	17	d[H](CRL)
loxE-2	21	d[H](CRL)
loxE-2	17	d[H](CRL)
loxE-2	18	d[H](CRL)
loxE-2	19	d[H](CRL)
loxE-2	17	d[H](CRL)
loxE-2	15	d[H](CRL)
loxE-2	21	d[H](CRL)
loxE-2	20	d[H](CRL)
loxE-2	15	d[H](CRL)
loxE-2	16	d[H](CRL)
loxE-2	18	d[H](CRL)
loxE-2	19	d[H](CRL)
loxE-2	17	d[H](CRL)
loxE-2	17	d[H](CRL)
loxE-2	19	d[H](CRL)
loxE-2	17	d[H](CRL)
loxE-2	13	d[H](CRL)
loxE-2	17	d[H](CRL)
loxE-2	16	d[H](CRL)
loxE-2	17	d[H](CRL)
loxE-2	16	d[H](CRL)
loxE-2	17	d[H](CRL)
loxE-2	17	d[H](CRL)
loxE-2	19	d[H](CRL)
loxE-2	15	d[H](CRL)
loxE-2	22	d[H](CRL)
loxE-2	23	d[H](CRL)
loxE-2	22	d[H](CRL)
loxE-2	17	d[H](CRL)
loxE-2	16	d[H](CRL)
loxE-2	16	d[H](CRL)
loxE-2	19	d[H](CRL)
loxE-2	20	d[H](CRL)
loxE-2	22	d[H](CRL)
loxE-2	17	d[H](CRL)
loxE-2	19	d[H](CRL)
loxE-2	22	d[H](CRL)
loxE-2	17	d[H](CRL)
loxE-2	17	d[H](CRL)
loxE-2	25	d[H](CRL)
loxE-2	22	d[H](CRL)
loxE-2	20	d[H](CRL)
loxE-2	18	d[H](CRL)
loxE-2	24	d[H](CRL)
loxE-2	17	d[H](CRL)
loxE-2	17	d[H](CRL)
loxE-2	18	d[H](CRL)
loxE-2	23	d[H](CRL)
loxE-2	17	d[H](CRL)
loxE-2	19	d[H](CRL)
loxE-2	21	d[H](CRL)
loxE-2	17	d[H](CRL)
loxE-2	16	d[H](CRL)
loxE-2	15	d[H](CRL)
loxE-2	20	d[H](CRL)
loxE-2	18	d[H](CRL)
loxE-2	18	d[H](CRL)
loxE-2	17	d[H](CRL)
loxE-2	18	d[H](CRL)
loxE-2	13	d[H](CRL)
loxE-2	23	d[H](CRL)
loxE-2	24	d[H](CRL)
loxE-2	18	d[H](CRL)
loxE-2	20	d[H](CRL)
loxE-2	16	d[H](CRL)
loxE-2	22	d[H](CRL)
loxE-2	13	d[H](CRL)
loxE-2	19	d[H](CRL)
loxE-2	18	d[H](CRL)
loxE-2	19	d[H](CRL)
loxE-2	15	d[H](CRL)
loxE-2	19	d[H](CRL)
loxE-2	14	d[H](CRL)
loxE-2	15	d[H](CRL)
loxE-2	18	d[H](CRL)
loxE-2	17	d[H](CRL)
loxE-2	18	d[H](CRL)
loxE-2	21	d[H](CRL)
loxE-2	17	d[H](CRL)
loxE-2	20	d[H](CRL)
loxE-2	20	d[H](CRL)
loxE-2	15	d[H](CRL)
loxE-2	17	d[H](CRL)
loxE-2	18	d[H](CRL)
loxE-2	17	d[H](CRL)
loxE-2	15	d[H](CRL)
loxE-2	20	d[H](CRL)
loxE-2	21	d[H](CRL)
loxE-2	19	d[H](CRL)
loxE-2	15	d[H](CRL)
loxE-2	15	d[H](CRL)
loxE-2	20	d[H](CRL)
loxE-2	19	d[H](CRL)
loxE-2	17	d[H](CRL)
loxE-2	21	d[H](CRL)
loxE-2	18	d[H](CRL)
loxE-2	20	d[H](CRL)
loxE-2	17	d[H](CRL)
loxE-2	15	d[H](CRL)
loxE-2	21	d[H](CRL)
loxE-2	21	d[H](CRL)
loxE-2	20	d[H](CRL)
loxE-2	19	d[H](CRL)
loxE-2	15	d[H](CRL)
loxE-2	18	d[H](CRL)
loxE-2	19	d[H](CRL)
loxE-2	22	d[H](CRL)
loxE-2	16	d[H](CRL)
loxE-2	16	d[H](CRL)
loxE-2	19	d[H](CRL)
loxE-2	16	d[H](CRL)
loxE-2	17	d[H](CRL)
loxE-2	20	d[H](CRL)
loxE-2	16	d[H](CRL)
loxE-2	23	d[H](CRL)
loxE-2	20	d[H](CRL)
loxE-2	17	d[H](CRL)
loxE-2	17	d[H](CRL)
loxE-2	21	d[H](CRL)
loxE-2	17	d[H](CRL)
loxE-2	18	d[H](CRL)
loxE-2	19	d[H](CRL)
loxE-2	18	d[H](CRL)
loxE-2	16	d[H](CRL)
loxE-2	17	d[H](CRL)
loxE-2	16	d[H](CRL)
loxE-2	16	d[H](CRL)
loxE-2	18	d[H](CRL)
loxE-2	17	d[H](CRL)
loxE-2	17	d[H](CRL)
loxE-2	18	d[H](CRL)
loxE-2	21	d[H](CRL)
loxE-2	17	d[H](CRL)
loxE-2	16	d[H](CRL)
loxE-2	16	d[H](CRL)
loxE-2	17	d[H](CRL)
loxE-2	20	d[H](CRL)
loxE-2	17	d[H](CRL)
loxE-2	18	d[H](CRL)
loxE-2	21	d[H](CRL)
loxE-2	21	d[H](CRL)
loxE-2	19	d[H](CRL)
loxE-2	18	d[H](CRL)
loxE-2	19	d[H](CRL)
loxE-2	18	d[H](CRL)
loxE-2	14	d[H](CRL)
loxE-2	18	d[H](CRL)
loxE-2	17	d[H](CRL)
loxE-2	17	d[H](CRL)
loxE-2	18	d[H](CRL)
loxE-2	14	d[H](CRL)
loxE-2	15	d[H](CRL)
loxE-2	18	d[H](CRL)
loxE-2	17	d[H](CRL)
loxE-2	20	d[H](CRL)
loxE-2	18	d[H](CRL)
loxE-2	18	d[H](CRL)
loxE-2	20	d[H](CRL)
loxE-2	22	d[H](CRL)
loxE-2	22	d[H](CRL)
loxE-2	22	d[H](CRL)
loxE-2	18	d[H](CRL)
loxE-2	21	d[H](CRL)
loxE-2	19	d[H](CRL)
loxE-2	16	d[H](CRL)
loxE-2	19	d[H](CRL)
loxE-2	18	d[H](CRL)
loxE-2	17	d[H](CRL)
loxE-2	19	d[H](CRL)
loxE-2	20	d[H](CRL)
loxE-2	19	d[H](CRL)
loxE-2	16	d[H](CRL)
loxE-2	19	d[H](CRL)
loxE-2	22	d[H](CRL)
loxE-2	22	d[H](CRL)
loxE-2	21	d[H](CRL)
loxE-2	16	d[H](CRL)
loxE-2	19	d[H](CRL)
loxE-2	22	d[H](CRL)
loxE-2	14	d[H](CRL)
loxE-2	22	d[H](CRL)
loxE-2	18	d[H](CRL)
loxE-2	22	d[H](CRL)
loxE-2	22	d[H](CRL)
loxE-2	17	d[H](CRL)
loxE-2	18	d[H](CRL)
loxE-2	18	d[H](CRL)
loxE-2	17	d[H](CRL)
loxE-2	15	d[H](CRL)
loxE-2	18	d[H](CRL)
loxE-2	17	d[H](CRL)
loxE-2	16	d[H](CRL)
loxE-2	22	d[H](CRL)
loxE-2	18	d[H](CRL)
loxE-2	20	d[H](CRL)
loxE-2	20	d[H](CRL)
loxE-2	22	d[H](CRL)
loxE-2	21	d[H](CRL)
loxE-2	20	d[H](CRL)
loxE-2	19	d[H](CRL)
loxE-2	21	d[H](CRL)
loxE-2	15	d[H](CRL)
loxE-2	17	d[H](CRL)
loxE-2	22	d[H](CRL)
loxE-2	18	d[H](CRL)
loxE-2	18	d[H](CRL)
loxE-2	14	d[H](CRL)
loxE-2	19	d[H](CRL)
loxE-2	17	d[H](CRL)
loxE-2	21	d[H](CRL)
loxE-2	15	d[H](CRL)
loxE-2	16	d[H](CRL)
loxE-2	17	d[H](CRL)
loxE-2	20	d[H](CRL)
loxE-2	22	d[H](CRL)
loxE-2	17	d[H](CRL)
loxE-2	19	d[H](CRL)
loxE-2	20	d[H](CRL)
loxE-2	17	d[H](CRL)
loxE-2	18	d[H](CRL)
loxE-2	17	d[H](CRL)
loxE-2	19	d[H](CRL)
loxE-2	24	d[H](CRL)
loxE-2	17	d[H](CRL)
loxE-2	17	d[H](CRL)
loxE-2	19	d[H](CRL)
loxE-2	19	d[H](CRL)
loxE-2	15	d[H](CRL)
loxE-2	16	d[H](CRL)
loxE-2	21	d[H](CRL)
loxE-2	15	d[H](CRL)
loxE-2	15	d[H](CRL)
loxE-2	20	d[H](CRL)
loxE-2	17	d[H](CRL)
loxE-2	13	d[H](CRL)
loxE-2	21	d[H](CRL)
loxE-2	19	d[H](CRL)
loxE-2	19	d[H](CRL)
loxE-2	14	d[H](CRL)
loxE-2	21	d[H](CRL)
loxE-2	24	d[H](CRL)
loxE-2	16	d[H](CRL)
loxE-2	16	d[H](CRL)
loxE-2	17	d[H](CRL)
loxE-2	19	d[H](CRL)
loxE-2	22	d[H](CRL)
loxE-2	22	d[H](CRL)
loxE-2	20	d[H](CRL)
loxE-2	22	d[H](CRL)
loxE-2	17	d[H](CRL)
loxE-2	18	d[H](CRL)
loxE-2	20	d[H](CRL)
loxE-2	17	d[H](CRL)
loxE-2	18	d[H](CRL)
loxE-2	18	d[H](CRL)
loxE-2	15	d[H](CRL)
loxE-2	16	d[H](CRL)
loxE-2	19	d[H](CRL)
loxE-2	16	d[H](CRL)
loxE-2	17	d[H](CRL)
loxE-2	18	d[H](CRL)
loxE-2	23	d[H](CRL)
loxE-2	19	d[H](CRL)
loxE-2	18	d[H](CRL)
loxE-2	16	d[H](CRL)
loxE-2	15	d[H](CRL)
loxE-2	17	d[H](CRL)
loxE-2	16	d[H](CRL)
loxE-2	19	d[H](CRL)
loxE-2	21	d[H](CRL)
loxE-2	17	d[H](CRL)
loxE-2	16	d[H](CRL)
loxE-2	14	d[H](CRL)
loxE-2	21	d[H](CRL)
loxE-2	15	d[H](CRL)
loxE-2	17	d[H](CRL)
loxE-2	19	d[H](CRL)
loxE-2	24	d[H](CRL)
loxE-2	19	d[H](CRL)
loxE-2	17	d[H](CRL)
loxE-2	25	d[H](CRL)
loxE-2	16	d[H](CRL)
loxE-2	18	d[H](CRL)
loxE-2	19	d[H](CRL)
loxE-2	18	d[H](CRL)
loxE-2	18	d[H](CRL)
loxE-2	19	d[H](CRL)
loxE-2	16	d[H](CRL)
loxE-2	19	d[H](CRL)
loxE-2	16	d[H](CRL)
loxE-2	22	d[H](CRL)
loxE-2	20	d[H](CRL)
loxE-2	15	d[H](CRL)
loxE-2	20	d[H](CRL)
loxE-2	19	d[H](CRL)
loxE-2	14	d[H](CRL)
loxE-2	19	d[H](CRL)
loxE-2	23	d[H](CRL)
loxE-2	20	d[H](CRL)
loxE-2	17	d[H](CRL)
loxE-2	23	d[H](CRL)
loxE-2	26	d[H](CRL)
loxE-2	20	d[H](CRL)
loxE-2	18	d[H](CRL)
loxE-2	13	d[H](CRL)
loxE-2	17	d[H](CRL)
loxE-2	15	d[H](CRL)
loxE-2	20	d[H](CRL)
loxE-2	16	d[H](CRL)
loxE-2	17	d[H](CRL)
loxE-2	18	d[H](CRL)
loxE-2	21	d[H](CRL)
loxE-2	21	d[H](CRL)
loxE-2	17	d[H](CRL)
loxE-2	18	d[H](CRL)
loxE-2	20	d[H](CRL)
loxE-2	17	d[H](CRL)
loxE-2	21	d[H](CRL)
loxE-2	19	d[H](CRL)
loxE-2	17	d[H](CRL)
loxE-2	16	d[H](CRL)
loxE-2	20	d[H](CRL)
loxE-2	18	d[H](CRL)
loxE-2	19	d[H](CRL)
loxE-2	16	d[H](CRL)
loxE-2	20	d[H](CRL)
loxE-2	14	d[H](CRL)
loxE-2	17	d[H](CRL)
loxE-2	18	d[H](CRL)
loxE-2	18	d[H](CRL)
loxE-2	17	d[H](CRL)
loxE-2	19	d[H](CRL)
loxE-2	18	d[H](CRL)
loxE-2	18	d[H](CRL)
loxE-2	16	d[H](CRL)
loxE-2	17	d[H](CRL)
loxE-2	15	d[H](CRL)
loxE-2	17	d[H](CRL)
loxE-2	18	d[H](CRL)
loxE-2	20	d[H](CRL)
loxE-2	17	d[H](CRL)
loxE-2	19	d[H](CRL)
loxE-2	19	d[H](CRL)
loxE-2	17	d[H](CRL)
loxE-2	23	d[H](CRL)
loxE-2	18	d[H](CRL)
loxE-2	15	d[H](CRL)
loxE-2	22	d[H](CRL)
loxE-2	26	d[H](CRL)
loxE-2	16	d[H](CRL)
loxE-2	18	d[H](CRL)
loxE-2	17	d[H](CRL)
loxE-2	18	d[H](CRL)
loxE-2	18	d[H](CRL)
loxE-2	15	d[H](CRL)
loxE-2	17	d[H](CRL)
loxE-2	17	d[H](CRL)
loxE-2	17	d[H](CRL)
loxE-2	20	d[H](CRL)
loxE-2	21	d[H](CRL)
loxE-2	16	d[H](CRL)
loxE-2	15	d[H](CRL)
loxE-2	19	d[H](CRL)
loxE-2	18	d[H](CRL)
loxE-2	20	d[H](CRL)
loxE-2	15	d[H](CRL)
loxE-2	18	d[H](CRL)
loxE-2	19	d[H](CRL)
loxE-2	20	d[H](CRL)
loxE-2	16	d[H](CRL)
loxE-2	17	d[H](CRL)
loxE-2	19	d[H](CRL)
loxE-2	23	d[H](CRL)
loxE-2	24	d[H](CRL)
loxE-2	17	d[H](CRL)
loxE-2	16	d[H](CRL)
loxE-2	18	d[H](CRL)
loxE-2	18	d[H](CRL)
loxE-2	18	d[H](CRL)
loxE-2	19	d[H](CRL)
loxE-2	14	d[H](CRL)
loxE-2	19	d[H](CRL)
loxE-2	22	d[H](CRL)
loxE-2	17	d[H](CRL)
loxE-2	19	d[H](CRL)
loxE-2	21	d[H](CRL)
loxE-2	17	d[H](CRL)
loxE-2	20	d[H](CRL)
loxE-2	21	d[H](CRL)
loxE-2	16	d[H](CRL)
loxE-2	20	d[H](CRL)
loxE-2	24	d[H](CRL)
loxE-2	16	d[H](CRL)
loxE-2	19	d[H](CRL)
loxE-2	23	d[H](CRL)
loxE-2	20	d[H](CRL)
loxE-2	21	d[H](CRL)
loxE-2	19	d[H](CRL)
loxE-2	14	d[H](CRL)
loxE-2	17	d[H](CRL)
loxE-2	23	d[H](CRL)
loxE-2	19	d[H](CRL)
loxE-2	15	d[H](CRL)
loxE-2	16	d[H](CRL)
loxE-2	22	d[H](CRL)
loxE-2	17	d[H](CRL)
loxE-2	23	d[H](CRL)
loxE-2	20	d[H](CRL)
loxE-2	18	d[H](CRL)
loxE-2	20	d[H](CRL)
loxE-2	20	d[H](CRL)
loxE-2	17	d[H](CRL)
loxE-2	15	d[H](CRL)
loxE-2	18	d[H](CRL)
loxE-2	18	d[H](CRL)
loxE-2	18	d[H](CRL)
loxE-2	19	d[H](CRL)
loxE-2	18	d[H](CRL)
loxE-2	17	d[H](CRL)
loxE-2	20	d[H](CRL)
loxE-2	19	d[H](CRL)
loxE-2	17	d[H](CRL)
loxE-2	16	d[H](CRL)
loxE-2	14	d[H](CRL)
loxE-2	20	d[H](CRL)
loxE-2	20	d[H](CRL)
loxE-2	16	d[H](CRL)
loxE-2	20	d[H](CRL)
loxE-2	19	d[H](CRL)
loxE-2	20	d[H](CRL)
loxE-2	17	d[H](CRL)
loxE-2	20	d[H](CRL)
loxE-2	18	d[H](CRL)
loxE-2	18	d[H](CRL)
loxE-2	18	d[H](CRL)
loxE-2	18	d[H](CRL)
loxE-2	20	d[H](CRL)
loxE-2	24	d[H](CRL)
loxE-2	14	d[H](CRL)
loxE-2	21	d[H](CRL)
loxE-2	16	d[H](CRL)
loxE-2	17	d[H](CRL)
loxE-2	18	d[H](CRL)
loxE-2	17	d[H](CRL)
loxE-2	16	d[H](CRL)
loxE-2	15	d[H](CRL)
loxE-2	16	d[H](CRL)
loxE-2	20	d[H](CRL)
loxE-2	19	d[H](CRL)
loxE-2	16	d[H](CRL)
loxE-2	18	d[H](CRL)
loxE-2	14	d[H](CRL)
loxE-2	19	d[H](CRL)
loxE-2	14	d[H](CRL)
loxE-2	16	d[H](CRL)
loxE-2	17	d[H](CRL)
loxE-2	22	d[H](CRL)
loxE-2	18	d[H](CRL)
loxE-2	20	d[H](CRL)
loxE-2	20	d[H](CRL)
loxE-2	22	d[H](CRL)
loxE-2	14	d[H](CRL)
loxE-2	19	d[H](CRL)
loxE-2	20	d[H](CRL)
loxE-2	17	d[H](CRL)
loxE-2	17	d[H](CRL)
loxE-2	20	d[H](CRL)
loxE-2	22	d[H](CRL)
loxE-2	16	d[H](CRL)
loxE-2	20	d[H](CRL)
loxE-2	17	d[H](CRL)
loxE-2	19	d[H](CRL)
loxE-2	21	d[H](CRL)
loxE-2	17	d[H](CRL)
loxE-2	17	d[H](CRL)
loxE-2	17	d[H](CRL)
loxE-2	17	d[H](CRL)
loxE-2	21	d[H](CRL)
loxE-2	20	d[H](CRL)
loxE-2	21	d[H](CRL)
loxE-2	18	d[H](CRL)
loxE-2	17	d[H](CRL)
loxE-2	25	d[H](CRL)
loxE-2	18	d[H](CRL)
loxE-2	21	d[H](CRL)
loxE-2	17	d[H](CRL)
loxE-2	17	d[H](CRL)
loxE-2	20	d[H](CRL)
loxE-2	20	d[H](CRL)
loxE-2	20	d[H](CRL)
loxE-2	16	d[H](CRL)
loxE-2	17	d[H](CRL)
loxE-2	18	d[H](CRL)
loxE-2	17	d[H](CRL)
loxE-2	16	d[H](CRL)
loxE-2	20	d[H](CRL)
loxE-2	17	d[H](CRL)
loxE-2	21	d[H](CRL)
loxE-2	23	d[H](CRL)
loxE-2	18	d[H](CRL)
loxE-2	16	d[H](CRL)
loxE-2	19	d[H](CRL)
loxE-2	22	d[H](CRL)
loxE-2	19	d[H](CRL)
loxE-2	20	d[H](CRL)
loxE-2	18	d[H](CRL)
loxE-2	21	d[H](CRL)
loxE-2	15	d[H](CRL)
loxE-2	17	d[H](CRL)
loxE-2	20	d[H](CRL)
loxE-2	18	d[H](CRL)
loxE-2	23	d[H](CRL)
loxE-2	15	d[H](CRL)
loxE-2	20	d[H](CRL)
loxE-2	19	d[H](CRL)
loxE-2	18	d[H](CRL)
loxE-2	17	d[H](CRL)
loxE-2	16	d[H](CRL)
loxE-2	19	d[H](CRL)
loxE-2	19	d[H](CRL)
loxE-2	18	d[H](CRL)
loxE-2	17	d[H](CRL)
loxE-2	16	d[H](CRL)
loxE-2	18	d[H](CRL)
loxE-2	16	d[H](CRL)
loxE-2	17	d[H](CRL)
loxE-2	19	d[H](CRL)
loxE-2	17	d[H](CRL)
loxE-2	15	d[H](CRL)
loxE-2	16	d[H](CRL)
loxE-2	16	d[H](CRL)
loxE-2	17	d[H](CRL)
loxE-2	18	d[H](CRL)
loxE-2	11	d[H](CRL)
loxE-2	18	d[H](CRL)
loxE-2	17	d[H](CRL)
loxE-2	15	d[H](CRL)
loxE-2	20	d[H](CRL)
loxE-2	20	d[H](CRL)
loxE-2	15	d[H](CRL)
loxE-2	16	d[H](CRL)
loxE-2	19	d[H](CRL)
loxE-2	21	d[H](CRL)
loxE-2	18	d[H](CRL)
loxE-2	17	d[H](CRL)
loxE-2	18	d[H](CRL)
loxE-2	15	d[H](CRL)
loxE-2	16	d[H](CRL)
loxE-2	17	d[H](CRL)
loxE-2	23	d[H](CRL)
loxE-2	17	d[H](CRL)
loxE-2	16	d[H](CRL)
loxE-2	15	d[H](CRL)
loxE-2	15	d[H](CRL)
loxE-2	19	d[H](CRL)
loxE-2	24	d[H](CRL)
loxE-2	19	d[H](CRL)
loxE-2	18	d[H](CRL)
loxE-2	21	d[H](CRL)
loxE-2	20	d[H](CRL)
loxE-2	18	d[H](CRL)
loxE-2	21	d[H](CRL)
loxE-2	17	d[H](CRL)
loxE-2	21	d[H](CRL)
loxE-2	21	d[H](CRL)
loxE-2	22	d[H](CRL)
loxE-2	23	d[H](CRL)
loxE-2	21	d[H](CRL)
loxE-2	17	d[H](CRL)
loxE-2	21	d[H](CRL)
loxE-2	19	d[H](CRL)
loxE-2	21	d[H](CRL)
loxE-2	16	d[H](CRL)
loxE-2	16	d[H](CRL)
loxE-2	18	d[H](CRL)
loxE-2	18	d[H](CRL)
loxE-2	18	d[H](CRL)
loxE-2	18	d[H](CRL)
loxE-2	21	d[H](CRL)
loxE-2	22	d[H](CRL)
loxE-2	21	d[H](CRL)
loxE-2	18	d[H](CRL)
loxE-2	17	d[H](CRL)
loxE-2	21	d[H](CRL)
loxE-2	20	d[H](CRL)
loxE-2	22	d[H](CRL)
loxE-2	20	d[H](CRL)
loxE-2	20	d[H](CRL)
loxE-2	19	d[H](CRL)
loxE-2	21	d[H](CRL)
loxE-2	15	d[H](CRL)
loxE-2	18	d[H](CRL)
loxE-2	16	d[H](CRL)
loxE-2	21	d[H](CRL)
loxE-2	22	d[H](CRL)
loxE-2	20	d[H](CRL)
loxE-2	19	d[H](CRL)
loxE-2	18	d[H](CRL)
loxE-2	19	d[H](CRL)
loxE-2	19	d[H](CRL)
loxE-2	18	d[H](CRL)
loxE-2	21	d[H](CRL)
loxE-2	18	d[H](CRL)
loxE-2	16	d[H](CRL)
loxE-2	22	d[H](CRL)
loxE-2	18	d[H](CRL)
loxE-2	15	d[H](CRL)
loxE-2	20	d[H](CRL)
loxE-2	22	d[H](CRL)
loxE-2	17	d[H](CRL)
loxE-2	19	d[H](CRL)
loxE-2	22	d[H](CRL)
loxE-2	17	d[H](CRL)
loxE-2	22	d[H](CRL)
loxE-2	17	d[H](CRL)
loxE-2	17	d[H](CRL)
loxE-2	22	d[H](CRL)
loxE-2	19	d[H](CRL)
loxE-2	19	d[H](CRL)
loxE-2	22	d[H](CRL)
loxE-2	21	d[H](CRL)
loxE-2	19	d[H](CRL)
loxE-2	19	d[H](CRL)
loxE-2	27	d[H](CRL)
loxE-2	15	d[H](CRL)
loxE-2	23	d[H](CRL)
loxE-2	22	d[H](CRL)
loxE-2	17	d[H](CRL)
loxE-2	15	d[H](CRL)
loxE-2	18	d[H](CRL)
loxE-2	20	d[H](CRL)
loxE-2	21	d[H](CRL)
loxE-2	16	d[H](CRL)
loxE-2	21	d[H](CRL)
loxE-2	19	d[H](CRL)
loxE-2	18	d[H](CRL)
loxE-2	18	d[H](CRL)
loxE-2	19	d[H](CRL)
loxE-2	17	d[H](CRL)
loxE-2	20	d[H](CRL)
loxE-2	21	d[H](CRL)
loxE-2	15	d[H](CRL)
loxE-2	17	d[H](CRL)
loxE-2	19	d[H](CRL)
loxE-2	15	d[H](CRL)
loxE-2	26	d[H](CRL)
loxE-2	20	d[H](CRL)
loxE-2	19	d[H](CRL)
loxE-2	17	d[H](CRL)
loxE-2	16	d[H](CRL)
loxE-2	19	d[H](CRL)
loxE-2	19	d[H](CRL)
loxE-2	21	d[H](CRL)
loxE-2	19	d[H](CRL)
loxE-2	20	d[H](CRL)
loxE-2	17	d[H](CRL)
loxE-2	20	d[H](CRL)
loxE-2	19	d[H](CRL)
loxE-2	18	d[H](CRL)
loxE-2	19	d[H](CRL)
loxE-2	19	d[H](CRL)
loxE-2	21	d[H](CRL)
loxE-2	18	d[H](CRL)
loxE-2	22	d[H](CRL)
loxE-2	24	d[H](CRL)
loxE-2	20	d[H](CRL)
loxE-2	19	d[H](CRL)
loxE-2	15	d[H](CRL)
loxE-2	15	d[H](CRL)
loxE-2	21	d[H](CRL)
loxE-2	17	d[H](CRL)
loxE-2	20	d[H](CRL)
loxE-2	20	d[H](CRL)
loxE-2	21	d[H](CRL)
loxE-2	25	d[H](CRL)
loxE-2	19	d[H](CRL)
loxE-2	19	d[H](CRL)
loxE-2	19	d[H](CRL)
loxE-2	17	d[H](CRL)
loxE-2	21	d[H](CRL)
loxE-2	18	d[H](CRL)
loxE-2	26	d[H](CRL)
loxE-2	24	d[H](CRL)
loxE-2	19	d[H](CRL)
loxE-2	21	d[H](CRL)
loxE-2	20	d[H](CRL)
loxE-2	18	d[H](CRL)
loxE-2	22	d[H](CRL)
loxE-2	23	d[H](CRL)
loxE-2	16	d[H](CRL)
loxE-2	23	d[H](CRL)
loxE-2	26	d[H](CRL)
loxE-2	20	d[H](CRL)
loxE-2	18	d[H](CRL)
loxE-2	25	d[H](CRL)
loxE-2	20	d[H](CRL)
loxE-2	24	d[H](CRL)
loxE-2	19	d[H](CRL)
loxE-2	16	d[H](CRL)
loxE-2	20	d[H](CRL)
loxE-2	22	d[H](CRL)
loxE-2	22	d[H](CRL)
loxE-2	19	d[H](CRL)
loxE-2	18	d[H](CRL)
loxE-2	19	d[H](CRL)
loxE-2	21	d[H](CRL)
loxE-2	17	d[H](CRL)
loxE-2	20	d[H](CRL)
loxE-2	19	d[H](CRL)
loxE-2	21	d[H](CRL)
loxE-2	22	d[H](CRL)
loxE-2	17	d[H](CRL)
loxE-2	16	d[H](CRL)
loxE-2	19	d[H](CRL)
loxE-2	18	d[H](CRL)
loxE-2	22	d[H](CRL)
loxE-2	26	d[H](CRL)
loxE-2	22	d[H](CRL)
loxE-2	14	d[H](CRL)
loxE-2	19	d[H](CRL)
loxE-2	20	d[H](CRL)
loxE-2	17	d[H](CRL)
loxE-2	19	d[H](CRL)
loxE-2	22	d[H](CRL)
loxE-2	19	d[H](CRL)
loxE-2	19	d[H](CRL)
loxE-2	21	d[H](CRL)
loxE-2	18	d[H](CRL)
loxE-2	22	d[H](CRL)
loxE-2	23	d[H](CRL)
loxE-2	18	d[H](CRL)
loxE-2	16	d[H](CRL)
loxE-2	18	d[H](CRL)
loxE-2	20	d[H](CRL)
loxE-2	19	d[H](CRL)
loxE-2	22	d[H](CRL)
loxE-2	24	d[H](CRL)
loxE-2	22	d[H](CRL)
loxE-2	18	d[H](CRL)
loxE-2	20	d[H](CRL)
loxE-2	21	d[H](CRL)
loxE-2	19	d[H](CRL)
loxE-2	17	d[H](CRL)
loxE-2	15	d[H](CRL)
loxE-2	21	d[H](CRL)
loxE-2	23	d[H](CRL)
loxE-2	16	d[H](CRL)
loxE-2	15	d[H](CRL)
loxE-2	18	d[H](CRL)
loxE-2	18	d[H](CRL)
loxE-2	24	d[H](CRL)
loxE-2	20	d[H](CRL)
loxE-2	21	d[H](CRL)
loxE-2	21	d[H](CRL)
loxE-2	19	d[H](CRL)
loxE-2	21	d[H](CRL)
loxE-2	17	d[H](CRL)
loxE-2	17	d[H](CRL)
loxE-2	24	d[H](CRL)
loxE-2	21	d[H](CRL)
loxE-2	22	d[H](CRL)
loxE-2	18	d[H](CRL)
loxE-2	21	d[H](CRL)
loxE-2	20	d[H](CRL)
loxE-2	16	d[H](CRL)
loxE-2	17	d[H](CRL)
loxE-2	19	d[H](CRL)
loxE-2	18	d[H](CRL)
loxE-2	18	d[H](CRL)
loxE-2	19	d[H](CRL)
loxE-2	20	d[H](CRL)
loxE-2	22	d[H](CRL)
loxE-2	21	d[H](CRL)
loxE-2	19	d[H](CRL)
loxE-2	18	d[H](CRL)
loxE-2	19	d[H](CRL)
loxE-2	21	d[H](CRL)
loxE-2	22	d[H](CRL)
loxE-2	19	d[H](CRL)
loxE-2	16	d[H](CRL)
loxE-2	17	d[H](CRL)
loxE-2	19	d[H](CRL)
loxE-2	19	d[H](CRL)
loxE-2	18	d[H](CRL)
loxE-2	20	d[H](CRL)
loxE-2	22	d[H](CRL)
loxE-2	17	d[H](CRL)
loxE-2	18	d[H](CRL)
loxE-2	19	d[H](CRL)
loxE-2	20	d[H](CRL)
loxE-2	19	d[H](CRL)
loxE-2	20	d[H](CRL)
loxE-2	18	d[H](CRL)
loxE-2	23	d[H](CRL)
loxE-2	18	d[H](CRL)
loxE-2	20	d[H](CRL)
loxE-2	18	d[H](CRL)
loxE-2	21	d[H](CRL)
loxE-2	19	d[H](CRL)
loxE-2	25	d[H](CRL)
loxE-2	21	d[H](CRL)
loxE-2	17	d[H](CRL)
loxE-2	21	d[H](CRL)
loxE-2	24	d[H](CRL)
loxE-2	16	d[H](CRL)
loxE-2	17	d[H](CRL)
loxE-2	17	d[H](CRL)
loxE-2	15	d[H](CRL)
loxE-2	17	d[H](CRL)
loxE-2	19	d[H](CRL)
loxE-2	18	d[H](CRL)
loxE-2	19	d[H](CRL)
loxE-2	23	d[H](CRL)
loxE-2	19	d[H](CRL)
loxE-2	24	d[H](CRL)
loxE-2	17	d[H](CRL)
loxE-2	23	d[H](CRL)
loxE-2	20	d[H](CRL)
loxE-2	20	d[H](CRL)
loxE-2	18	d[H](CRL)
loxE-2	19	d[H](CRL)
loxE-2	19	d[H](CRL)
loxE-2	22	d[H](CRL)
loxE-2	17	d[H](CRL)
loxE-2	21	d[H](CRL)
loxE-2	22	d[H](CRL)
loxE-2	20	d[H](CRL)
loxE-2	20	d[H](CRL)
loxE-2	23	d[H](CRL)
loxE-2	17	d[H](CRL)
loxE-2	19	d[H](CRL)
loxE-2	20	d[H](CRL)
loxE-2	20	d[H](CRL)
loxE-2	19	d[H](CRL)
loxE-2	23	d[H](CRL)
loxE-2	19	d[H](CRL)
loxE-2	22	d[H](CRL)
loxE-2	23	d[H](CRL)
loxE-2	21	d[H](CRL)
loxE-2	19	d[H](CRL)
loxE-2	18	d[H](CRL)
loxE-2	22	d[H](CRL)
loxE-2	22	d[H](CRL)
loxE-2	20	d[H](CRL)
loxE-2	20	d[H](CRL)
loxE-2	20	d[H](CRL)
loxE-2	27	d[H](CRL)
loxE-2	18	d[H](CRL)
loxE-2	18	d[H](CRL)
loxE-2	19	d[H](CRL)
loxE-2	18	d[H](CRL)
loxE-2	22	d[H](CRL)
loxE-2	19	d[H](CRL)
loxE-2	20	d[H](CRL)
loxE-2	24	d[H](CRL)
loxE-2	19	d[H](CRL)
loxE-2	23	d[H](CRL)
loxE-2	21	d[H](CRL)
loxE-2	16	d[H](CRL)
loxE-2	19	d[H](CRL)
loxE-2	23	d[H](CRL)
loxE-2	17	d[H](CRL)
loxE-2	24	d[H](CRL)
loxE-2	22	d[H](CRL)
loxE-2	21	d[H](CRL)
loxE-2	17	d[H](CRL)
loxE-2	19	d[H](CRL)
loxE-2	17	d[H](CRL)
loxE-2	18	d[H](CRL)
loxE-2	22	d[H](CRL)
loxE-2	18	d[H](CRL)
loxE-2	23	d[H](CRL)
loxE-2	22	d[H](CRL)
loxE-2	17	d[H](CRL)
loxE-2	21	d[H](CRL)
loxE-2	16	d[H](CRL)
loxE-2	20	d[H](CRL)
loxE-2	21	d[H](CRL)
loxE-2	19	d[H](CRL)
loxE-2	17	d[H](CRL)
loxE-2	17	d[H](CRL)
loxE-2	19	d[H](CRL)
loxE-2	18	d[H](CRL)
loxE-2	20	d[H](CRL)
loxE-2	21	d[H](CRL)
loxE-2	19	d[H](CRL)
loxE-2	16	d[H](CRL)
loxE-2	18	d[H](CRL)
loxE-2	17	d[H](CRL)
loxE-2	22	d[H](CRL)
loxE-2	20	d[H](CRL)
loxE-2	21	d[H](CRL)
loxE-2	17	d[H](CRL)
loxE-2	19	d[H](CRL)
loxE-2	20	d[H](CRL)
loxE-2	17	d[H](CRL)
loxE-2	20	d[H](CRL)
loxE-2	17	d[H](CRL)
loxE-2	20	d[H](CRL)
loxE-2	22	d[H](CRL)
loxE-2	20	d[H](CRL)
loxE-2	23	d[H](CRL)
loxE-2	18	d[H](CRL)
loxE-2	23	d[H](CRL)
loxE-2	17	d[H](CRL)
loxE-2	21	d[H](CRL)
loxE-2	18	d[H](CRL)
loxE-2	21	d[H](CRL)
loxE-2	23	d[H](CRL)
loxE-2	22	d[H](CRL)
loxE-2	22	d[H](CRL)
loxE-2	21	d[H](CRL)
loxE-2	17	d[H](CRL)
loxE-2	21	d[H](CRL)
loxE-2	20	d[H](CRL)
loxE-2	18	d[H](CRL)
loxE-2	17	d[H](CRL)
loxE-2	20	d[H](CRL)
loxE-2	21	d[H](CRL)
loxE-2	19	d[H](CRL)
loxE-2	20	d[H](CRL)
loxE-2	15	d[H](CRL)
loxE-2	15	d[H](CRL)
loxE-2	20	d[H](CRL)
loxE-2	20	d[H](CRL)
loxE-2	21	d[H](CRL)
loxE-2	25	d[H](CRL)
loxE-2	20	d[H](CRL)
loxE-2	15	d[H](CRL)
loxE-2	18	d[H](CRL)
loxE-2	21	d[H](CRL)
loxE-2	23	d[H](CRL)
loxE-2	22	d[H](CRL)
loxE-2	21	d[H](CRL)
loxE-2	22	d[H](CRL)
loxE-2	19	d[H](CRL)
loxE-2	21	d[H](CRL)
loxE-2	17	d[H](CRL)
loxE-2	18	d[H](CRL)
loxE-2	23	d[H](CRL)
loxE-2	20	d[H](CRL)
loxE-2	22	d[H](CRL)
loxE-2	22	d[H](CRL)
loxE-2	19	d[H](CRL)
loxE-2	18	d[H](CRL)
loxE-2	21	d[H](CRL)
loxE-2	20	d[H](CRL)
loxE-2	18	d[H](CRL)
loxE-2	23	d[H](CRL)
loxE-2	22	d[H](CRL)
loxE-2	20	d[H](CRL)
loxE-2	21	d[H](CRL)
loxE-2	23	d[H](CRL)
loxE-2	18	d[H](CRL)
loxE-2	18	d[H](CRL)
loxE-2	22	d[H](CRL)
loxE-2	22	d[H](CRL)
loxE-2	17	d[H](CRL)
loxE-2	17	d[H](CRL)
loxE-2	17	d[H](CRL)
loxE-2	18	d[H](CRL)
loxE-2	20	d[H](CRL)
loxE-2	17	d[H](CRL)
loxE-2	18	d[H](CRL)
loxE-2	17	d[H](CRL)
loxE-2	21	d[H](CRL)
loxE-2	20	d[H](CRL)
loxE-2	17	d[H](CRL)
loxE-2	22	d[H](CRL)
loxE-2	20	d[H](CRL)
loxE-2	20	d[H](CRL)
loxE-2	17	d[H](CRL)
loxE-2	20	d[H](CRL)
loxE-2	20	d[H](CRL)
loxE-2	26	d[H](CRL)
loxE-2	16	d[H](CRL)
loxE-2	20	d[H](CRL)
loxE-2	20	d[H](CRL)
loxE-2	21	d[H](CRL)
loxE-2	18	d[H](CRL)
loxE-2	25	d[H](CRL)
loxE-2	24	d[H](CRL)
loxE-2	19	d[H](CRL)
loxE-2	22	d[H](CRL)
loxE-2	20	d[H](CRL)
loxE-2	24	d[H](CRL)
loxE-2	20	d[H](CRL)
loxE-2	23	d[H](CRL)
loxE-2	22	d[H](CRL)
loxE-2	25	d[H](CRL)
loxE-2	22	d[H](CRL)
loxE-2	17	d[H](CRL)
loxE-2	18	d[H](CRL)
loxE-2	24	d[H](CRL)
loxE-2	18	d[H](CRL)
loxE-2	17	d[H](CRL)
loxE-2	18	d[H](CRL)
loxE-2	19	d[H](CRL)
loxE-2	19	d[H](CRL)
loxE-2	21	d[H](CRL)
loxE-2	19	d[H](CRL)
loxE-2	20	d[H](CRL)
loxE-2	24	d[H](CRL)
loxE-2	20	d[H](CRL)
loxE-2	19	d[H](CRL)
loxE-2	15	d[H](CRL)
loxE-2	23	d[H](CRL)
loxE-2	20	d[H](CRL)
loxE-2	20	d[H](CRL)
loxE-2	19	d[H](CRL)
loxE-2	19	d[H](CRL)
loxE-2	19	d[H](CRL)
loxE-2	20	d[H](CRL)
loxE-2	19	d[H](CRL)
loxE-2	18	d[H](CRL)
loxE-2	20	d[H](CRL)
loxE-2	23	d[H](CRL)
loxE-2	20	d[H](CRL)
loxE-2	20	d[H](CRL)
loxE-2	16	d[H](CRL)
loxE-2	18	d[H](CRL)
loxE-2	21	d[H](CRL)
loxE-2	18	d[H](CRL)
loxE-2	14	d[H](CRL)
loxE-2	20	d[H](CRL)
loxE-2	20	d[H](CRL)
loxE-2	25	d[H](CRL)
loxE-2	23	d[H](CRL)
loxE-2	18	d[H](CRL)
loxE-2	17	d[H](CRL)
loxE-2	22	d[H](CRL)
loxE-2	16	d[H](CRL)
loxE-2	19	d[H](CRL)
loxE-2	18	d[H](CRL)
loxE-2	18	d[H](CRL)
loxE-2	19	d[H](CRL)
loxE-2	20	d[H](CRL)
loxE-2	18	d[H](CRL)
loxE-2	20	d[H](CRL)
loxE-2	19	d[H](CRL)
loxE-2	19	d[H](CRL)
loxE-2	16	d[H](CRL)
loxE-2	20	d[H](CRL)
loxE-2	22	d[H](CRL)
loxE-2	19	d[H](CRL)
loxE-2	19	d[H](CRL)
loxE-2	21	d[H](CRL)
loxE-2	22	d[H](CRL)
loxE-2	17	d[H](CRL)
loxE-2	21	d[H](CRL)
loxE-2	22	d[H](CRL)
loxE-2	16	d[H](CRL)
loxE-2	20	d[H](CRL)
loxE-2	19	d[H](CRL)
loxE-2	18	d[H](CRL)
loxE-2	19	d[H](CRL)
loxE-2	17	d[H](CRL)
loxE-2	21	d[H](CRL)
loxE-2	22	d[H](CRL)
loxE-2	21	d[H](CRL)
loxE-2	19	d[H](CRL)
loxE-2	20	d[H](CRL)
loxE-2	19	d[H](CRL)
loxE-2	21	d[H](CRL)
loxE-2	22	d[H](CRL)
loxE-2	21	d[H](CRL)
loxE-2	19	d[H](CRL)
loxE-2	19	d[H](CRL)
loxE-2	16	d[H](CRL)
loxE-2	19	d[H](CRL)
loxE-2	18	d[H](CRL)
loxE-2	20	d[H](CRL)
loxE-2	23	d[H](CRL)
loxE-2	24	d[H](CRL)
loxE-2	21	d[H](CRL)
loxE-2	24	d[H](CRL)
loxE-2	21	d[H](CRL)
loxE-2	16	d[H](CRL)
loxE-2	15	d[H](CRL)
loxE-2	16	d[H](CRL)
loxE-2	23	d[H](CRL)
loxE-2	21	d[H](CRL)
loxE-2	21	d[H](CRL)
loxE-2	22	d[H](CRL)
loxE-2	17	d[H](CRL)
loxE-2	20	d[H](CRL)
loxE-2	19	d[H](CRL)
loxE-2	25	d[H](CRL)
loxE-2	20	d[H](CRL)
loxE-2	22	d[H](CRL)
loxE-2	20	d[H](CRL)
loxE-2	22	d[H](CRL)
loxE-2	21	d[H](CRL)
loxE-2	18	d[H](CRL)
loxE-2	21	d[H](CRL)
loxE-2	20	d[H](CRL)
loxE-2	22	d[H](CRL)
loxE-2	17	d[H](CRL)
loxE-2	23	d[H](CRL)
loxE-2	24	d[H](CRL)
loxE-2	22	d[H](CRL)
loxE-2	21	d[H](CRL)
loxE-2	19	d[H](CRL)
loxE-2	18	d[H](CRL)
loxE-2	21	d[H](CRL)
loxE-2	21	d[H](CRL)
loxE-2	21	d[H](CRL)
loxE-2	16	d[H](CRL)
loxE-2	18	d[H](CRL)
loxE-2	20	d[H](CRL)
loxE-2	18	d[H](CRL)
loxE-2	20	d[H](CRL)
loxE-2	21	d[H](CRL)
loxE-2	18	d[H](CRL)
loxE-2	21	d[H](CRL)
loxE-2	24	d[H](CRL)
loxE-2	16	d[H](CRL)
loxE-2	24	d[H](CRL)
loxE-2	15	d[H](CRL)
loxE-2	21	d[H](CRL)
loxE-2	17	d[H](CRL)
loxE-2	19	d[H](CRL)
loxE-2	17	d[H](CRL)
loxE-2	21	d[H](CRL)
loxE-2	18	d[H](CRL)
loxE-2	17	d[H](CRL)
loxE-2	19	d[H](CRL)
loxE-2	25	d[H](CRL)
loxE-2	21	d[H](CRL)
loxE-2	18	d[H](CRL)
loxE-2	22	d[H](CRL)
loxE-2	19	d[H](CRL)
loxE-2	17	d[H](CRL)
loxE-2	17	d[H](CRL)
loxE-2	22	d[H](CRL)
loxE-2	19	d[H](CRL)
loxE-2	17	d[H](CRL)
loxE-2	19	d[H](CRL)
loxE-2	20	d[H](CRL)
loxE-2	18	d[H](CRL)
loxE-2	20	d[H](CRL)
loxE-2	21	d[H](CRL)
loxE-2	19	d[H](CRL)
loxE-2	18	d[H](CRL)
loxE-2	22	d[H](CRL)
loxE-2	20	d[H](CRL)
loxE-2	17	d[H](CRL)
loxE-2	18	d[H](CRL)
loxE-2	20	d[H](CRL)
loxE-2	20	d[H](CRL)
loxE-2	24	d[H](CRL)
loxE-2	20	d[H](CRL)
loxE-2	21	d[H](CRL)
loxE-2	22	d[H](CRL)
loxE-2	21	d[H](CRL)
loxE-2	22	d[H](CRL)
loxE-2	18	d[H](CRL)
loxE-2	19	d[H](CRL)
loxE-2	22	d[H](CRL)
loxE-2	19	d[H](CRL)
loxE-2	23	d[H](CRL)
loxE-2	18	d[H](CRL)
loxE-2	18	d[H](CRL)
loxE-2	20	d[H](CRL)
loxE-2	23	d[H](CRL)
loxE-2	20	d[H](CRL)
loxE-2	23	d[H](CRL)
loxE-2	19	d[H](CRL)
loxE-2	18	d[H](CRL)
loxE-2	18	d[H](CRL)
loxE-2	17	d[H](CRL)
loxE-2	17	d[H](CRL)
loxE-2	23	d[H](CRL)
loxE-2	17	d[H](CRL)
loxE-2	20	d[H](CRL)
loxE-2	25	d[H](CRL)
loxE-2	19	d[H](CRL)
loxE-2	24	d[H](CRL)
loxE-2	24	d[H](CRL)
loxE-2	20	d[H](CRL)
loxE-2	19	d[H](CRL)
loxE-2	21	d[H](CRL)
loxE-2	18	d[H](CRL)
loxE-2	22	d[H](CRL)
loxE-2	22	d[H](CRL)
loxE-2	24	d[H](CRL)
loxE-2	19	d[H](CRL)
loxE-2	21	d[H](CRL)
loxE-2	19	d[H](CRL)
loxE-2	19	d[H](CRL)
loxE-2	24	d[H](CRL)
loxE-2	22	d[H](CRL)
loxE-2	20	d[H](CRL)
loxE-2	14	d[H](CRL)
loxE-2	17	d[H](CRL)
loxE-2	23	d[H](CRL)
loxE-2	18	d[H](CRL)
loxE-2	19	d[H](CRL)
loxE-2	18	d[H](CRL)
loxE-2	18	d[H](CRL)
loxE-2	21	d[H](CRL)
loxE-2	18	d[H](CRL)
loxE-2	17	d[H](CRL)
loxE-2	18	d[H](CRL)
loxE-2	18	d[H](CRL)
loxE-2	20	d[H](CRL)
loxE-2	17	d[H](CRL)
loxE-2	23	d[H](CRL)
loxE-2	19	d[H](CRL)
loxE-2	20	d[H](CRL)
loxE-2	18	d[H](CRL)
loxE-2	24	d[H](CRL)
loxE-2	21	d[H](CRL)
loxE-2	21	d[H](CRL)
loxE-2	19	d[H](CRL)
loxE-2	26	d[H](CRL)
loxE-2	18	d[H](CRL)
loxE-2	21	d[H](CRL)
loxE-2	19	d[H](CRL)
loxE-2	18	d[H](CRL)
loxE-2	17	d[H](CRL)
loxE-2	25	d[H](CRL)
loxE-2	19	d[H](CRL)
loxE-2	22	d[H](CRL)
loxE-2	18	d[H](CRL)
loxE-2	17	d[H](CRL)
loxE-2	17	d[H](CRL)
loxE-2	19	d[H](CRL)
loxE-2	22	d[H](CRL)
loxE-2	26	d[H](CRL)
loxE-2	20	d[H](CRL)
loxE-2	18	d[H](CRL)
loxE-2	22	d[H](CRL)
loxE-2	20	d[H](CRL)
loxE-2	19	d[H](CRL)
loxE-2	21	d[H](CRL)
loxE-2	22	d[H](CRL)
loxE-2	21	d[H](CRL)
loxE-2	20	d[H](CRL)
loxE-2	20	d[H](CRL)
loxE-2	21	d[H](CRL)
loxE-2	21	d[H](CRL)
loxE-2	23	d[H](CRL)
loxE-2	18	d[H](CRL)
loxE-2	18	d[H](CRL)
loxE-2	25	d[H](CRL)
loxE-2	20	d[H](CRL)
loxE-2	19	d[H](CRL)
loxE-2	15	d[H](CRL)
loxE-2	21	d[H](CRL)
loxE-2	23	d[H](CRL)
loxE-2	20	d[H](CRL)
loxE-2	19	d[H](CRL)
loxE-2	19	d[H](CRL)
loxE-2	22	d[H](CRL)
loxE-2	21	d[H](CRL)
loxE-2	15	d[H](CRL)
loxE-2	20	d[H](CRL)
loxE-2	20	d[H](CRL)
loxE-2	18	d[H](CRL)
loxE-2	23	d[H](CRL)
loxE-2	22	d[H](CRL)
loxE-2	18	d[H](CRL)
loxE-2	23	d[H](CRL)
loxE-2	18	d[H](CRL)
loxE-2	18	d[H](CRL)
loxE-2	16	d[H](CRL)
loxE-2	22	d[H](CRL)
loxE-2	21	d[H](CRL)
loxE-2	18	d[H](CRL)
loxE-2	19	d[H](CRL)
loxE-2	23	d[H](CRL)
loxE-2	23	d[H](CRL)
loxE-2	17	d[H](CRL)
loxE-2	26	d[H](CRL)
loxE-2	20	d[H](CRL)
loxE-2	16	d[H](CRL)
loxE-2	19	d[H](CRL)
loxE-2	18	d[H](CRL)
loxE-2	19	d[H](CRL)
loxE-2	20	d[H](CRL)
loxE-2	18	d[H](CRL)
loxE-2	21	d[H](CRL)
loxE-2	16	d[H](CRL)
loxE-2	23	d[H](CRL)
loxE-2	18	d[H](CRL)
loxE-2	19	d[H](CRL)
loxE-2	19	d[H](CRL)
loxE-2	18	d[H](CRL)
loxE-2	18	d[H](CRL)
loxE-2	19	d[H](CRL)
loxE-2	23	d[H](CRL)
loxE-2	17	d[H](CRL)
loxE-2	21	d[H](CRL)
loxE-2	19	d[H](CRL)
loxE-2	20	d[H](CRL)
loxE-2	22	d[H](CRL)
loxE-2	18	d[H](CRL)
loxE-2	19	d[H](CRL)
loxE-2	18	d[H](CRL)
loxE-2	21	d[H](CRL)
loxE-2	17	d[H](CRL)
loxE-2	20	d[H](CRL)
loxE-2	19	d[H](CRL)
loxE-2	25	d[H](CRL)
loxE-2	21	d[H](CRL)
loxE-2	15	d[H](CRL)
loxE-2	23	d[H](CRL)
loxE-2	17	d[H](CRL)
loxE-2	17	d[H](CRL)
loxE-2	20	d[H](CRL)
loxE-2	22	d[H](CRL)
loxE-2	18	d[H](CRL)
loxE-2	19	d[H](CRL)
loxE-2	21	d[H](CRL)
loxE-2	25	d[H](CRL)
loxE-2	20	d[H](CRL)
loxE-2	19	d[H](CRL)
loxE-2	21	d[H](CRL)
loxE-2	22	d[H](CRL)
loxE-2	24	d[H](CRL)
loxE-2	16	d[H](CRL)
loxE-2	16	d[H](CRL)
loxE-2	23	d[H](CRL)
loxE-2	18	d[H](CRL)
loxE-2	18	d[H](CRL)
loxE-2	23	d[H](CRL)
loxE-2	20	d[H](CRL)
loxE-2	22	d[H](CRL)
loxE-2	18	d[H](CRL)
loxE-2	17	d[H](CRL)
loxE-2	19	d[H](CRL)
loxE-2	19	d[H](CRL)
loxE-2	21	d[H](CRL)
loxE-2	18	d[H](CRL)
loxE-2	17	d[H](CRL)
loxE-2	20	d[H](CRL)
loxE-2	24	d[H](CRL)
loxE-2	17	d[H](CRL)
loxE-2	19	d[H](CRL)
loxE-2	21	d[H](CRL)
loxE-2	22	d[H](CRL)
loxE-2	21	d[H](CRL)
loxE-2	19	d[H](CRL)
loxE-2	21	d[H](CRL)
loxE-2	21	d[H](CRL)
loxE-2	18	d[H](CRL)
loxE-2	21	d[H](CRL)
loxE-2	18	d[H](CRL)
loxE-2	21	d[H](CRL)
loxE-2	20	d[H](CRL)
loxE-2	21	d[H](CRL)
loxE-2	17	d[H](CRL)
loxE-2	15	d[H](CRL)
loxE-2	24	d[H](CRL)
loxE-2	18	d[H](CRL)
loxE-2	17	d[H](CRL)
loxE-2	17	d[H](CRL)
loxE-2	24	d[H](CRL)
loxE-2	16	d[H](CRL)
loxE-2	23	d[H](CRL)
loxE-2	20	d[H](CRL)
loxE-2	21	d[H](CRL)
loxE-2	20	d[H](CRL)
loxE-2	21	d[H](CRL)
loxE-2	21	d[H](CRL)
loxE-2	22	d[H](CRL)
loxE-2	18	d[H](CRL)
loxE-2	23	d[H](CRL)
loxE-2	18	d[H](CRL)
loxE-2	19	d[H](CRL)
loxE-2	19	d[H](CRL)
loxE-2	17	d[H](CRL)
loxE-2	19	d[H](CRL)
loxE-2	15	d[H](CRL)
loxE-2	19	d[H](CRL)
loxE-2	18	d[H](CRL)
loxE-2	19	d[H](CRL)
loxE-2	21	d[H](CRL)
loxE-2	16	d[H](CRL)
loxE-2	18	d[H](CRL)
loxE-2	20	d[H](CRL)
loxE-2	20	d[H](CRL)
loxE-2	19	d[H](CRL)
loxE-2	22	d[H](CRL)
loxE-2	21	d[H](CRL)
loxE-2	16	d[H](CRL)
loxE-2	18	d[H](CRL)
loxE-2	19	d[H](CRL)
loxE-2	19	d[H](CRL)
loxE-2	21	d[H](CRL)
loxE-2	22	d[H](CRL)
loxE-2	25	d[H](CRL)
loxE-2	21	d[H](CRL)
loxE-2	21	d[H](CRL)
loxE-2	22	d[H](CRL)
loxE-2	18	d[H](CRL)
loxE-2	22	d[H](CRL)
loxE-2	19	d[H](CRL)
loxE-2	25	d[H](CRL)
loxE-2	25	d[H](CRL)
loxE-2	18	d[H](CRL)
loxE-2	26	d[H](CRL)
loxE-2	16	d[H](CRL)
loxE-2	19	d[H](CRL)
loxE-2	19	d[H](CRL)
loxE-2	18	d[H](CRL)
loxE-2	21	d[H](CRL)
loxE-2	21	d[H](CRL)
loxE-2	26	d[H](CRL)
loxE-2	22	d[H](CRL)
loxE-2	20	d[H](CRL)
loxE-2	18	d[H](CRL)
loxE-2	22	d[H](CRL)
loxE-2	19	d[H](CRL)
loxE-2	22	d[H](CRL)
loxE-2	20	d[H](CRL)
loxE-2	21	d[H](CRL)
loxE-2	16	d[H](CRL)
loxE-2	21	d[H](CRL)
loxE-2	19	d[H](CRL)
loxE-2	21	d[H](CRL)
loxE-2	22	d[H](CRL)
loxE-2	20	d[H](CRL)
loxE-2	21	d[H](CRL)
loxE-2	19	d[H](CRL)
loxE-2	20	d[H](CRL)
loxE-2	20	d[H](CRL)
loxE-2	18	d[H](CRL)
loxE-2	16	d[H](CRL)
loxE-2	20	d[H](CRL)
loxE-2	18	d[H](CRL)
loxE-2	17	d[H](CRL)
loxE-2	20	d[H](CRL)
loxE-2	17	d[H](CRL)
loxE-2	21	d[H](CRL)
loxE-2	20	d[H](CRL)
loxE-2	21	d[H](CRL)
loxE-2	20	d[H](CRL)
loxE-2	21	d[H](CRL)
loxE-2	22	d[H](CRL)
loxE-2	20	d[H](CRL)
loxE-2	19	d[H](CRL)
loxE-2	22	d[H](CRL)
loxE-2	21	d[H](CRL)
loxE-2	20	d[H](CRL)
loxE-2	23	d[H](CRL)
loxE-2	16	d[H](CRL)
loxE-2	20	d[H](CRL)
loxE-2	18	d[H](CRL)
loxE-2	22	d[H](CRL)
loxE-2	20	d[H](CRL)
loxE-2	15	d[H](CRL)
loxE-2	17	d[H](CRL)
loxE-2	18	d[H](CRL)
loxE-2	21	d[H](CRL)
loxE-2	23	d[H](CRL)
loxE-2	22	d[H](CRL)
loxE-2	20	d[H](CRL)
loxE-2	15	d[H](CRL)
loxE-2	22	d[H](CRL)
loxE-2	18	d[H](CRL)
loxE-2	18	d[H](CRL)
loxE-2	22	d[H](CRL)
loxE-2	20	d[H](CRL)
loxE-2	19	d[H](CRL)
loxE-2	18	d[H](CRL)
loxE-2	25	d[H](CRL)
loxE-2	18	d[H](CRL)
loxE-2	16	d[H](CRL)
loxE-2	20	d[H](CRL)
loxE-2	17	d[H](CRL)
loxE-2	18	d[H](CRL)
loxE-2	16	d[H](CRL)
loxE-2	20	d[H](CRL)
loxE-2	19	d[H](CRL)
loxE-2	21	d[H](CRL)
loxE-2	22	d[H](CRL)
loxE-2	23	d[H](CRL)
loxE-2	20	d[H](CRL)
loxE-2	18	d[H](CRL)
loxE-2	21	d[H](CRL)
loxE-2	21	d[H](CRL)
loxE-2	20	d[H](CRL)
loxE-2	19	d[H](CRL)
loxE-2	19	d[H](CRL)
loxE-2	21	d[H](CRL)
loxE-2	20	d[H](CRL)
loxE-2	22	d[H](CRL)
loxE-2	21	d[H](CRL)
loxE-2	24	d[H](CRL)
loxE-2	19	d[H](CRL)
loxE-2	16	d[H](CRL)
loxE-2	19	d[H](CRL)
loxE-2	24	d[H](CRL)
loxE-2	20	d[H](CRL)
loxE-2	19	d[H](CRL)
loxE-2	19	d[H](CRL)
loxE-2	22	d[H](CRL)
loxE-2	18	d[H](CRL)
loxE-2	19	d[H](CRL)
loxE-2	20	d[H](CRL)
loxE-2	24	d[H](CRL)
loxE-2	19	d[H](CRL)
loxE-2	21	d[H](CRL)
loxE-2	20	d[H](CRL)
loxE-2	20	d[H](CRL)
loxE-2	18	d[H](CRL)
loxE-2	16	d[H](CRL)
loxE-2	17	d[H](CRL)
loxE-2	21	d[H](CRL)
loxE-2	22	d[H](CRL)
loxE-2	19	d[H](CRL)
loxE-2	20	d[H](CRL)
loxE-2	21	d[H](CRL)
loxE-2	25	d[H](CRL)
loxE-2	20	d[H](CRL)
loxE-2	21	d[H](CRL)
loxE-2	18	d[H](CRL)
loxE-2	21	d[H](CRL)
loxE-2	18	d[H](CRL)
loxE-2	19	d[H](CRL)
loxE-2	22	d[H](CRL)
loxE-2	21	d[H](CRL)
loxE-2	18	d[H](CRL)
loxE-2	23	d[H](CRL)
loxE-2	23	d[H](CRL)
loxE-2	19	d[H](CRL)
loxE-2	21	d[H](CRL)
loxE-2	22	d[H](CRL)
loxE-2	18	d[H](CRL)
loxE-2	22	d[H](CRL)
loxE-2	23	d[H](CRL)
loxE-2	19	d[H](CRL)
loxE-2	21	d[H](CRL)
loxE-2	19	d[H](CRL)
loxE-2	18	d[H](CRL)
loxE-2	18	d[H](CRL)
loxE-2	21	d[H](CRL)
loxE-2	19	d[H](CRL)
loxE-2	21	d[H](CRL)
loxE-2	21	d[H](CRL)
loxE-2	21	d[H](CRL)
loxE-2	18	d[H](CRL)
loxE-2	18	d[H](CRL)
loxE-2	19	d[H](CRL)
loxE-2	18	d[H](CRL)
loxE-2	27	d[H](CRL)
[truncated: 285,001+ more rows]

## Sheet: Figure 2f
Library	Median Difference	Color
loxA-1	6	PRL
loxA-2	6	PRL
loxA-3	1	PRL
loxB-1	0	Equal
loxC-1	3	PRL
loxC-2	5	PRL
loxC-3	5	PRL
loxC-4	2	PRL
loxC-5	3	PRL
loxC-6	0	Equal
loxC-7	-2	CRL
loxD-1	3	PRL
loxD-2	4	PRL
loxD-3	1	PRL
loxD-4	4	PRL
loxD-5	1	PRL
loxD-6	5	PRL
loxD-7	1	PRL
loxE-1	8	PRL
loxE-2	7	PRL
loxE-3	9	PRL
loxF-1	6	PRL
loxG-1	5	PRL
loxH-1	7	PRL
loxH-2	6	PRL
loxI-1	20	PRL
loxI-2	8	PRL
loxJ-1	5	PRL
loxJ-2	6	PRL
loxJ-3	1	PRL
loxK-1	13	PRL
loxK-2	5	PRL
loxK-3	8	PRL
loxK-4	10	PRL
loxK-5	6	PRL
loxL-1	8	PRL
loxL-2	12	PRL
loxL-3	14	PRL
loxL-4	10	PRL
loxM-1	7	PRL
loxM-2	13	PRL
loxM-3	6	PRL
loxM-4	7	PRL
loxM-5	4	PRL
loxM-6	2	PRL
loxN-1	5	PRL
loxN-2	4.5	PRL
loxN-3	5	PRL
loxN-4	5	PRL
loxN-5	-4	CRL
loxO-1	2	PRL
loxO-2	2	PRL
loxO-3	4	PRL
loxO-4	5	PRL
loxQ-1	2.5	PRL
loxQ-2	0	Equal
loxR-1	0	Equal
loxR-2	3	PRL
loxR-3	0	Equal
loxS-1	0	Equal
loxS-2	3	PRL
loxS-3	1	PRL
loxS-4	1	PRL
loxT-1	4	PRL
loxT-2	6	PRL
loxT-3	0	Equal
loxU-1	1	PRL
loxU-2	4.5	PRL
loxU-3	5	PRL
loxU-4	3	PRL
loxU-5	0	Equal
loxV-1	9	PRL
loxV-2	0	Equal
loxV-3	3	PRL
loxV-4	1	PRL
loxV-5	4	PRL
loxV-6	-3	CRL
loxW-1	7	PRL
loxW-2	3	PRL
loxW-3	1	PRL
loxW-4	1	PRL
loxW-5	2	PRL
loxW-6	2	PRL
loxX-1	1	PRL
loxX-2	2	PRL
loxX-3	10	PRL
loxX-4	4	PRL
loxX-5	4	PRL
loxX-6	1	PRL

## Sheet: Figure 3d
Figure 3d PCR assay loxA-1
Lane1	Lane2	Lane3	Lane4	Lane5	Lane6	Lane7	Lane8	Lane9	Lane10
DNA ladder (Thermo Scientific #SM0331)	Not relevant	Not relevant	Not relevant	Not relevant	DNA ladder (Thermo Scientific #SM0331)	PRL single Clone	TRL Full Library	CRL Full Library	DNA ladder (Thermo Scientific #SM0331)
Figure 3d Plasmid assay loxA-1
Lane1	Lane2	Lane3	Lane4	Lane5	Lane6	Lane7	Lane8	Lane9	Lane10
DNA ladder (Thermo Scientific #SM0331)	Not relevant	Not relevant	Not relevant	Not relevant	DNA ladder (Thermo Scientific #SM0331)	PRL single Clone	TRL Full Library	CRL Full Library	DNA ladder (Thermo Scientific #SM0331)

## Sheet: Figure 3e
Figure 3e PCR assay loxD-1
Lane1	Lane2	Lane3	Lane4	Lane5
DNA ladder (Thermo Scientific #SM0331)	PRL single Clone	TRL Full Library	CRL Full Library	DNA ladder (Thermo Scientific #SM0331)
Figure 3e PCR assay loxD-1
Lane1	Lane2	Lane3	Lane4	Lane5
DNA ladder (Thermo Scientific #SM0331)	PRL single Clone	TRL Full Library	CRL Full Library	DNA ladder (Thermo Scientific #SM0331)

## Sheet: Figure 3f
Figure 3f PCR assay loxE-3
Lane1	Lane2	Lane3	Lane4	Lane5	Lane6	Lane7	Lane8	Lane9	Lane10
DNA ladder (Thermo Scientific #SM0331)	PRL single Clone	TRL Full Library	CRL 1 Full Library	CRL 2 Full Library	DNA ladder (Thermo Scientific #SM0331)	Not relevant	Not relevant	Not relevant	DNA ladder (Thermo Scientific #SM0331)
Figure 3f Plasmid assay loxE-3
Lane1	Lane2	Lane3	Lane4	Lane5	Lane6	Lane7	Lane8	Lane9	Lane10
DNA ladder (Thermo Scientific #SM0331)	PRL single Clone	TRL Full Library	CRL 1 Full Library	CRL 2 Full Library	DNA ladder (Thermo Scientific #SM0331)	Not relevant	Not relevant	Not relevant	DNA ladder (Thermo Scientific #SM0331)

## Sheet: Figure 3g
Figure 3g Plasmid and PCR assay loxI-1
Lane1	Lane2	Lane3	Lane4	Lane5	Lane6	Lane7	Lane8	Lane9	Lane10
DNA ladder (Thermo Scientific #SM0331)	PRL single Clone	TRL Full Library	CRL Full Library	DNA ladder (Thermo Scientific #SM0331)	PRL single Clone	TRL Full Library	CRL Full Library	DNA ladder (Thermo Scientific #SM0331)	Water control

## Sheet: Figure 4b
Figure 4b PCR assay novelC-1-2
Lane1	Lane2	Lane3	Lane4	Lane5	Lane6	Lane7	Lane8	Lane9	Lane10	Lane11	Lane12
DNA ladder (Thermo Scientific #SM0331)	novelC-1	novelC-2	not relevant	not relevant	water control	DNA ladder (Thermo Scientific #SM0331)	novelC-1	novelC-2	not relevant	not relevant
	CRL Full Library						PRL Single clone
Figure 4b PCR assay novelD-1-2
Lane1	Lane2	Lane3	Lane4	Lane5	Lane6	Lane7
DNA ladder (Thermo Scientific #SM0331)	novelD-1	novelD-2	DNA ladder (Thermo Scientific #SM0331)	novelD-1	novelD-2	DNA ladder (Thermo Scientific #SM0331)
	CRL Full Library			PRL Single clone
Figure 4b PCR assay novelF-1-5
Lane1	Lane2	Lane3	Lane4	Lane5	Lane6	Lane7	Lane8	Lane9	Lane10	Lane11	Lane12
DNA ladder (Thermo Scientific #SM0331)	novelF-1	novelF-2	novelF-3	novelF-4	novelF-5	DNA ladder (Thermo Scientific #SM0331)	novelF-1	novelF-2	novelF-3	novelF-4	novelF-5
	CRL Full Library						PRL Single clone
Figure 4b PCR assay novelG-1-5
Lane1	Lane2	Lane3	Lane4	Lane5	Lane6	Lane7	Lane8	Lane9	Lane10	Lane11	Lane12
DNA ladder (Thermo Scientific #SM0331)	novelG-1	novelG-2	novelG-3	novelG-4	novelG-5	DNA ladder (Thermo Scientific #SM0331)	novelG-1	novelG-2	novelG-3	novelG-4	novelG-5
	CRL Full Library						PRL Single clone

[truncated: 9 more sheets: Supp. Figure 1c, Supp. Figure 1d, Supp. Figure 1e, Supp. Figure 2a, Supp. Figure 2b, Supp. Figure 2c, Supp. Figure 4c, Supp. Figure 5a, Supp. Figure 5b]
